# Supplementary material for: 5-(2,6-Dimethoxy­phen­oxy)-2-methyl­sulfanylmethyl-2H-tetra­zole
Source: Acta Crystallogr Sect E Struct Rep Online. 2009 Feb 28;65(Pt 3):o655. doi: 10.1107/S1600536809006138 (PMC2968452; doi:10.1107/S1600536809006138)
Supplement: Supplementary file 2 [file e-65-0o655-Isup2.hkl]

#
# h,k,l, Fc-squared, Fo-squared, sigma(Fo-squared) and status flag
#
data_I
_shelx_title ' Pca21 in Pca2(1)'
_shelx_refln_list_code          4
_shelx_F_calc_maximum      146.87
_exptl_crystal_F_000       592.00
_reflns_d_resolution_high  0.7566
 
loop_
 _symmetry_equiv_pos_as_xyz
 'x, y, z'
 '-x, -y, z+1/2'
 '-x+1/2, y, z+1/2'
 'x+1/2, -y, z'
 
_cell_length_a    12.1795
_cell_length_b    11.0809
_cell_length_c     9.9026
_cell_angle_alpha  90.000
_cell_angle_beta   90.000
_cell_angle_gamma  90.000
 
_shelx_F_squared_multiplier     1.000
 
loop_
 _refln_index_h
 _refln_index_k
 _refln_index_l
 _refln_F_squared_calc
 _refln_F_squared_meas
 _refln_F_squared_sigma
 _refln_observed_status
   6   0 -12        5.85        5.40      2.81 o
   5   1 -12       24.37       28.03      2.58 o
   6   1 -12       14.15       14.44      2.18 o
   5   2 -12       26.57       30.67      4.32 o
   6   2 -12        4.84        5.41      1.87 o
   5   3 -12        8.05        5.62      3.46 o
   4   0 -11        6.64       10.80      2.81 o
   6   0 -11        4.02        1.08      2.16 o
   4   1 -11       20.72       21.23      2.28 o
   5   1 -11       36.47       39.57      2.64 o
   6   1 -11       36.81       38.18      2.49 o
   7   1 -11       24.02       24.62      3.46 o
   8   1 -11        4.08        5.40      2.81 o
   4   2 -11       63.14       56.58      5.40 o
   5   2 -11       28.41       30.89      3.02 o
   6   2 -11       37.53       43.63      4.32 o
   7   2 -11       64.65       61.77      5.18 o
   8   2 -11        0.08        3.67      2.81 o
   4   3 -11       65.37       68.46      6.05 o
   5   3 -11       28.48       34.12      4.32 o
   6   3 -11       26.05       28.94      4.10 o
   7   3 -11        9.25       10.58      3.24 o
   8   3 -11        0.93        0.00      2.59 o
   4   4 -11       11.93       12.31      3.67 o
   5   4 -11       15.91       16.85      4.10 o
   6   4 -11       54.07       53.13      5.40 o
   7   4 -11       73.52       68.89      6.26 o
   4   5 -11       20.79       24.40      4.75 o
   5   5 -11        7.67        8.21      3.67 o
   6   5 -11       18.04       18.36      4.32 o
   4   6 -11        3.82        1.08      3.46 o
   5   6 -11       16.67       19.01      4.54 o
   4   7 -11       20.33       13.17      4.54 o
   4   0 -10       99.07       95.46      4.97 o
   3   1 -10      126.35      114.40      4.15 o
   4   1 -10       72.59       69.20      3.01 o
   5   1 -10        7.95        8.09      1.40 o
   6   1 -10       29.34       24.19      3.02 o
   3   2 -10       37.56       43.63      4.32 o
   4   2 -10      133.26      129.80      6.91 o
   5   2 -10      119.53      111.44      6.26 o
   6   2 -10       16.32       14.04      3.02 o
   7   2 -10       36.47       32.83      3.67 o
   3   3 -10       67.99       77.96      6.05 o
   4   3 -10      105.93      109.51      5.13 o
   5   3 -10       13.29       11.23      3.02 o
   6   3 -10       68.02       67.60      5.18 o
   7   3 -10       58.56       62.20      5.18 o
   8   3 -10       24.36       31.53      4.10 o
   3   4 -10       20.51       20.95      3.89 o
   4   4 -10        5.35        5.71      2.49 o
   5   4 -10       79.50       80.99      6.26 o
   6   4 -10       22.59       25.92      4.10 o
   7   4 -10       27.98       25.05      4.10 o
   8   4 -10       17.25       19.87      3.89 o
   9   4 -10        8.18       10.15      3.67 o
   3   5 -10       14.15       14.69      3.89 o
   4   5 -10      149.94      154.32      6.55 o
   5   5 -10        0.24       -1.48      2.28 o
   6   5 -10       46.93       47.95      5.40 o
   7   5 -10       16.34       14.25      3.67 o
   8   5 -10        7.31        8.42      3.46 o
   3   6 -10       14.45       12.89      2.90 o
   4   6 -10       27.93       29.88      3.66 o
   5   6 -10       52.21       57.28      4.43 o
   6   6 -10       10.59       10.15      3.67 o
   7   6 -10       21.26       25.48      4.75 o
   8   6 -10        8.73        9.50      3.89 o
   3   7 -10        3.58        3.35      2.58 o
   4   7 -10       54.87       56.32      5.62 o
   5   7 -10       58.26       54.88      3.07 o
   6   7 -10       31.89       28.88      2.35 o
   3   8 -10       36.22       36.93      6.05 o
   4   8 -10      107.21       99.79      7.13 o
   5   8 -10       63.87       65.74      5.27 o
   3   9 -10       28.74       31.10      6.05 o
   2   0  -9      171.21      178.64      7.02 o
   4   0  -9      357.65      328.06     10.80 o
   1   1  -9      127.78      133.47      6.91 o
   2   1  -9       28.08       28.00      2.49 o
   3   1  -9      142.72      140.27      3.66 o
   4   1  -9        8.14       10.37      2.38 o
   5   1  -9      127.56      129.80      5.83 o
   1   2  -9      142.17      141.03      7.34 o
   2   2  -9       57.01       60.12      5.51 o
   3   2  -9      253.04      245.44      9.83 o
   4   2  -9       51.94       59.91      3.42 o
   5   2  -9       38.15       36.50      3.67 o
   6   2  -9      104.41      110.36      5.83 o
   1   3  -9      134.80      128.29      6.91 o
   2   3  -9      102.18      107.85      4.66 o
   3   3  -9       68.26       63.06      3.87 o
   4   3  -9       16.95       19.91      2.54 o
   5   3  -9       67.29       61.98      4.97 o
   6   3  -9        4.56        3.89      2.38 o
   7   3  -9       11.84       13.17      3.02 o
   1   4  -9      162.81      161.11      8.21 o
   2   4  -9       49.40       49.15      7.34 o
   3   4  -9      133.07      133.38      5.49 o
   4   4  -9        6.17        6.04      2.12 o
   5   4  -9       23.30       26.43      3.02 o
   6   4  -9      122.99      113.17      6.91 o
   7   4  -9       22.49       23.54      3.67 o
   8   4  -9       15.05       11.01      3.24 o
   1   5  -9       47.85       48.81      5.18 o
   2   5  -9       77.77       74.64      4.43 o
   3   5  -9       58.98       55.22      3.89 o
   4   5  -9       36.93       33.90      3.35 o
   5   5  -9       48.33       45.72      3.72 o
   6   5  -9       13.65       12.53      3.46 o
   7   5  -9       36.12       39.95      4.75 o
   8   5  -9       26.30       27.21      4.32 o
   9   5  -9       45.42       51.83      5.62 o
  10   5  -9       51.05       49.02      5.83 o
   1   6  -9       58.26       65.01      5.83 o
   2   6  -9      101.26      101.69      5.19 o
   3   6  -9       10.13        8.75      2.60 o
   4   6  -9       14.83       16.14      1.73 o
   5   6  -9       75.89       73.29      4.58 o
   6   6  -9        3.25        4.24      2.54 o
   7   6  -9       81.79       68.89      6.48 o
   8   6  -9       27.02       25.92      4.54 o
   9   6  -9       11.03       10.80      3.67 o
   1   7  -9       25.66       25.70      4.75 o
   2   7  -9       48.33       49.67      5.62 o
   3   7  -9      122.69      119.34      5.88 o
   4   7  -9       55.06       60.80      3.06 o
   5   7  -9       35.99       38.78      2.87 o
   6   7  -9       78.92       72.01      3.09 o
   7   7  -9       75.50       77.75      7.13 o
   8   7  -9       33.48       43.63      5.62 o
   1   8  -9       33.78       30.45      5.18 o
   2   8  -9        0.16       -3.24      3.24 o
   3   8  -9       76.68       83.34      5.25 o
   4   8  -9       77.04       72.43      4.60 o
   5   8  -9       48.25       51.66      4.52 o
   6   8  -9       27.24       29.06      2.58 o
   7   8  -9       22.93       23.32      2.58 o
   1   9  -9        7.78        9.29      4.54 o
   2   9  -9       25.78       26.78      5.18 o
   3   9  -9       26.77       32.65      3.89 o
   4   9  -9       14.72       15.63      3.67 o
   5   9  -9      129.45      132.29      7.10 o
   6   9  -9       28.96       30.12      4.03 o
   1  10  -9       14.85       10.37      4.75 o
   2  10  -9       24.89       36.50      6.05 o
   3  10  -9        1.98        3.89      4.32 o
   0   0  -8     1099.11     1101.87     28.94 o
   2   0  -8      293.99      293.16      6.18 o
   0   1  -8      249.35      240.38      6.26 o
   1   1  -8      110.66      118.35      3.30 o
   2   1  -8       14.43       16.14      1.24 o
   3   1  -8       22.21       17.68      1.99 o
   4   1  -8      147.66      140.60      5.83 o
   0   2  -8       72.45       63.40      3.35 o
   1   2  -8        3.05        1.32      1.10 o
   2   2  -8      177.07      178.26      4.96 o
   3   2  -8      317.35      300.70      6.19 o
   4   2  -8       56.11       55.66      3.22 o
   0   3  -8     1051.89     1053.06     28.72 o
   1   3  -8       92.80       94.55      3.40 o
   2   3  -8        7.67        7.34      1.58 o
   3   3  -8      326.54      308.63      6.55 o
   4   3  -8      954.15      915.04     19.17 o
   5   3  -8        5.44        4.75      2.38 o
   0   4  -8      126.42      142.32      7.34 o
   1   4  -8       57.77       51.48      2.78 o
   2   4  -8      161.00      177.56      4.98 o
   3   4  -8        1.63        1.45      1.69 o
   4   4  -8      125.71      127.29      5.17 o
   5   4  -8      176.60      181.32      6.30 o
   6   4  -8        5.66        1.30      2.38 o
   0   5  -8       15.96       18.36      3.46 o
   1   5  -8       26.15       23.09      2.16 o
   2   5  -8      113.97      111.27      3.97 o
   3   5  -8       24.66       29.23      1.73 o
   4   5  -8      453.14      481.73     23.86 o
   5   5  -8       47.18       38.10      3.41 o
   6   5  -8       17.71       23.11      3.89 o
   7   5  -8      147.86      144.70      7.99 o
   8   5  -8       46.65       45.14      4.97 o
   0   6  -8      191.04      194.59      9.07 o
   1   6  -8      121.97      118.64      5.04 o
   2   6  -8       37.85       31.66      2.44 o
   3   6  -8      226.00      231.39      5.55 o
   4   6  -8       49.66       53.43      2.78 o
   5   6  -8      320.65      315.01     10.91 o
   6   6  -8      105.39      111.23     11.12 o
   7   6  -8        2.71        1.73      3.02 o
   8   6  -8       35.63       33.26      4.75 o
   9   6  -8       36.15       42.11      5.18 o
  10   6  -8       20.57       10.37      3.89 o
   0   7  -8       39.06       32.40      4.54 o
   1   7  -8       46.94       51.24      4.97 o
   2   7  -8      127.27      128.65      5.21 o
   3   7  -8        1.73        2.00      1.54 o
   4   7  -8       80.25       77.30      3.32 o
   5   7  -8      243.78      237.53      7.68 o
   6   7  -8      150.81      143.64      8.96 o
   7   7  -8       25.10       25.48      4.54 o
   8   7  -8       76.76       73.00      6.91 o
   9   7  -8       57.67       73.00      6.91 o
  10   7  -8        0.37       -4.43      4.43 o
   0   8  -8      195.47      188.76      9.93 o
   1   8  -8       57.04       61.83      4.20 o
   2   8  -8       16.70       20.05      2.49 o
   3   8  -8       36.41       35.16      2.69 o
   4   8  -8       63.71       63.43      3.33 o
   5   8  -8      352.95      357.68      8.16 o
   6   8  -8      111.03      121.74      4.30 o
   7   8  -8       16.74       20.52      4.54 o
   8   8  -8       57.03       57.23      6.48 o
   9   8  -8       17.38       19.87      4.54 o
   0   9  -8       18.68       12.74      4.10 o
   1   9  -8       17.80       22.49      3.28 o
   2   9  -8       99.67       98.08      5.49 o
   3   9  -8       40.28       39.52      4.04 o
   4   9  -8        3.18       -1.79      2.52 o
   5   9  -8       90.89       95.26      7.02 o
   6   9  -8       42.45       48.81      7.02 o
   7   9  -8       13.06       14.90      4.54 o
   8   9  -8       10.59       12.09      4.32 o
   0  10  -8       84.35       76.45      7.13 o
   1  10  -8       67.90       79.03      5.11 o
   2  10  -8       26.02       31.10      4.32 o
   3  10  -8       11.51        6.48      2.90 o
   4  10  -8       42.87       42.07      4.50 o
   5  10  -8       40.14       42.10      4.50 o
   6  10  -8       44.38       48.29      5.29 o
   0  11  -8       45.87       59.61      6.91 o
   1  11  -8        2.50        3.85      2.97 o
   2  11  -8       14.01       10.19      3.67 o
   3  11  -8        4.08        6.05      4.54 o
   2   0  -7      160.51      153.84      3.42 o
   1   1  -7      138.50      125.99      2.64 o
   2   1  -7      402.29      409.70      9.21 o
   3   1  -7      940.43      969.68     16.34 o
   4   1  -7       56.03       54.21      3.24 o
   1   2  -7       84.87       74.84      2.21 o
   2   2  -7       55.79       50.58      4.85 o
   3   2  -7      243.08      234.06      5.36 o
   4   2  -7      276.86      295.06     10.04 o
   5   2  -7       72.77       77.32      4.10 o
   1   3  -7       49.38       50.45      2.04 o
   2   3  -7      535.40      543.85     10.90 o
   3   3  -7        1.51        1.69      1.22 o
   4   3  -7       13.37       12.42      1.54 o
   5   3  -7      123.60      120.76      4.51 o
   1   4  -7       49.93       54.28      2.70 o
   2   4  -7      163.52      174.39      4.61 o
   3   4  -7      365.56      365.15      7.38 o
   4   4  -7      666.67      670.40     18.37 o
   5   4  -7      331.68      318.69      9.18 o
   1   5  -7       18.75       16.92      2.00 o
   2   5  -7       50.94       52.14      2.21 o
   3   5  -7      126.29      112.76      3.85 o
   4   5  -7       72.11       68.84      3.23 o
   5   5  -7       50.67       50.40      2.79 o
   6   5  -7      427.67      419.20     15.33 o
   7   5  -7      235.19      206.90      9.72 o
  12   5  -7       29.67       26.78      6.05 o
   1   6  -7      300.80      284.96      6.64 o
   2   6  -7       30.88       28.48      1.79 o
   3   6  -7       28.43       31.75      1.83 o
   4   6  -7      121.37      125.34      4.23 o
   5   6  -7      398.29      384.06     10.31 o
   6   6  -7       84.96       81.81      4.64 o
   7   6  -7      148.46      146.21      8.21 o
   8   6  -7       81.28       71.92      6.48 o
  11   6  -7       38.54       47.73      6.91 o
   1   7  -7       38.04       37.65      3.43 o
   2   7  -7        5.70        4.90      1.40 o
   3   7  -7       53.26       53.58      2.42 o
   4   7  -7       21.40       19.83      1.71 o
   5   7  -7        6.62        7.36      2.49 o
   6   7  -7      421.94      409.56     11.37 o
   7   7  -7       50.96       45.57      5.40 o
   8   7  -7       11.26       10.77      2.95 o
   9   7  -7       26.86       26.71      4.54 o
  10   7  -7       35.95       41.33      8.42 o
  11   7  -7       47.86       44.43      4.49 o
   1   8  -7      190.53      185.00      6.56 o
   2   8  -7        7.46        7.00      1.62 o
   3   8  -7        2.06        3.68      1.42 o
   4   8  -7       34.12       30.75      2.07 o
   5   8  -7       65.59       66.69      3.24 o
   6   8  -7       45.18       49.69      3.40 o
   7   8  -7        4.78        3.73      2.59 o
   8   8  -7       71.04       71.34      6.16 o
   9   8  -7        5.48        1.89      2.85 o
  10   8  -7        2.09       -1.96      2.75 o
   1   9  -7      113.59      125.82      6.05 o
   2   9  -7        2.22        0.60      1.83 o
   3   9  -7       60.34       69.14      4.02 o
   4   9  -7       18.21       20.25      2.28 o
   5   9  -7       13.73       11.61      2.12 o
   6   9  -7       24.52       23.27      2.54 o
   7   9  -7       45.18       49.89      6.26 o
   8   9  -7        6.93        9.24      3.11 o
   9   9  -7       45.86       51.38      7.67 o
   1  10  -7       52.03       54.23      4.35 o
   2  10  -7        7.37        8.64      2.90 o
   3  10  -7       36.23       37.61      4.42 o
   4  10  -7       18.07       21.28      2.65 o
   5  10  -7        5.21        7.62      2.89 o
   6  10  -7       77.36       94.19      5.80 o
   7  10  -7       10.36       10.80      4.10 o
   8  10  -7       19.49       16.63      4.75 o
   1  11  -7        7.55        4.62      2.82 o
   2  11  -7       42.62       44.90      4.18 o
   3  11  -7       35.58       35.47      3.87 o
   4  11  -7        5.36        4.44      2.95 o
   5  11  -7       11.33        9.93      4.75 o
   6  11  -7       18.42       25.70      5.62 o
   1  12  -7       33.86       32.45      4.86 o
   2  12  -7        0.41       -2.59      2.75 o
   3  12  -7       24.71       28.65      5.83 o
   0   0  -6     1638.60     1561.89     38.87 o
   2   0  -6     1061.23     1055.39     18.99 o
   0   1  -6      196.00      201.36     13.07 o
   1   1  -6      493.02      506.05      5.81 o
   2   1  -6      134.55      125.99      2.91 o
   3   1  -6       39.82       40.04      2.12 o
   4   1  -6      163.77      191.13      5.83 o
   5   1  -6      650.46      626.31     16.41 o
   6   1  -6      182.50      187.46      6.05 o
   0   2  -6     1057.66     1088.02     17.16 o
   1   2  -6      309.13      325.68      5.06 o
   2   2  -6      979.26      983.08     15.09 o
   3   2  -6      240.14      259.07      5.08 o
   4   2  -6      164.96      167.62      4.62 o
   5   2  -6       66.75       68.68      3.46 o
   6   2  -6       66.41       66.73      3.89 o
   7   2  -6      151.88      141.24      5.62 o
   0   3  -6      281.93      280.51      8.85 o
   1   3  -6      100.32      104.01      2.10 o
   2   3  -6      354.12      340.39      6.50 o
   3   3  -6      241.39      246.35      5.24 o
   4   3  -6      217.91      225.54      5.96 o
   5   3  -6        0.98        2.09      1.47 o
   6   3  -6      367.72      366.93     11.23 o
   7   3  -6       24.91       27.64      3.02 o
   0   4  -6       29.89       34.86      7.02 o
   1   4  -6      208.21      222.37      4.15 o
   2   4  -6       60.87       57.19      3.78 o
   3   4  -6      516.13      508.69      9.29 o
   4   4  -6      275.65      278.74      7.16 o
   5   4  -6       35.08       32.66      2.52 o
   6   4  -6      696.24      686.35     19.22 o
  13   4  -6       33.08       29.37      5.83 o
   0   5  -6      423.13      447.27     14.04 o
   1   5  -6       22.96       25.62      1.58 o
   2   5  -6      854.69      845.43     12.16 o
   3   5  -6       23.25       20.15      1.90 o
   4   5  -6      817.75      821.66     20.03 o
   5   5  -6     1604.24     1579.40     24.68 o
   6   5  -6      282.24      264.82      7.56 o
  11   5  -6        9.97       12.31      4.75 o
  12   5  -6       53.54       73.43      7.34 o
  13   5  -6       10.76        9.29      4.75 o
   0   6  -6      188.86      169.75      7.77 o
   1   6  -6       83.30       83.39      2.76 o
   2   6  -6       72.12       70.19      2.52 o
   3   6  -6      918.75      868.98     12.74 o
   4   6  -6      250.75      247.25      5.97 o
   5   6  -6      881.00      872.83     14.81 o
   6   6  -6      698.14      701.60     14.32 o
   7   6  -6      683.90      676.20     22.68 o
   9   6  -6      120.50      121.37      8.64 o
  10   6  -6       25.50       22.68      5.18 o
  11   6  -6      102.41       96.11      8.21 o
  12   6  -6        2.51        1.94      4.54 o
   0   7  -6      292.89      285.51     11.23 o
   1   7  -6       74.25       70.82      2.77 o
   2   7  -6      356.36      363.39      6.59 o
   3   7  -6        7.07        5.86      1.38 o
   4   7  -6      176.73      179.27      4.10 o
   5   7  -6       35.11       39.10      2.65 o
   6   7  -6      240.81      237.33      6.02 o
   7   7  -6       60.28       53.78      4.03 o
   8   7  -6       62.11       61.50      4.42 o
   9   7  -6       22.20       17.85      3.56 o
  10   7  -6       23.36       10.80      4.75 o
  11   7  -6       22.41       32.40      5.83 o
  12   7  -6       12.40       14.04      5.40 o
   0   8  -6      481.47      483.77     16.41 o
   1   8  -6       13.18        9.57      1.64 o
   2   8  -6      117.28      128.67      3.53 o
   3   8  -6      272.43      275.81      5.07 o
   4   8  -6      148.97      146.67      3.56 o
   5   8  -6        0.29        0.83      1.25 o
   6   8  -6       15.54       12.89      1.93 o
   7   8  -6       48.02       42.09      4.64 o
   8   8  -6       11.30        8.21      2.75 o
   9   8  -6       23.81       24.80      3.57 o
  10   8  -6       12.45       16.55      3.35 o
  11   8  -6      121.40      136.19      7.02 o
   0   9  -6      443.82      415.96     15.33 o
   1   9  -6       44.94       35.88      4.43 o
   2   9  -6       39.17       37.09      2.33 o
   3   9  -6      111.17      116.09      3.74 o
   4   9  -6       22.42       23.10      1.87 o
   5   9  -6       37.87       39.87      2.19 o
   6   9  -6        5.19        5.83      1.54 o
   7   9  -6       66.89       75.41      5.03 o
   8   9  -6       32.07       34.37      6.48 o
   9   9  -6       14.04       16.83      3.47 o
  10   9  -6        2.39       -2.69      2.75 o
   0  10  -6      194.21      188.54      9.72 o
   1  10  -6       30.60       27.22      3.36 o
   2  10  -6       87.44       94.36      4.34 o
   3  10  -6        1.72        1.08      1.87 o
   4  10  -6      106.09      107.09      4.60 o
   5  10  -6        2.74        1.80      2.41 o
   6  10  -6       13.69       17.60      2.93 o
   7  10  -6        5.48        7.41      3.01 o
   8  10  -6       14.17       15.38      3.41 o
   9  10  -6       11.34       12.51      3.47 o
   0  11  -6       33.19       36.28      5.40 o
   1  11  -6        4.91        7.53      2.82 o
   2  11  -6       40.12       46.50      4.12 o
   3  11  -6       45.19       49.60      4.20 o
   4  11  -6      185.42      198.34      8.64 o
   5  11  -6       44.08       53.66      4.35 o
   6  11  -6        4.64        8.35      3.02 o
   0  12  -6       91.84      106.47      8.42 o
   1  12  -6       12.20       13.48      3.28 o
   2  12  -6       10.44        6.43      3.13 o
   3  12  -6       44.39       42.54      4.35 o
   4  12  -6       65.26       73.58      5.19 o
   5  12  -6       14.09       20.20      4.00 o
   0  13  -6        5.23        4.54      4.54 o
   2   0  -5      474.71      532.44      9.96 o
   1   1  -5      138.85      132.69      2.15 o
   2   1  -5      470.00      508.67      9.67 o
   3   1  -5      241.69      247.63      5.55 o
   4   1  -5      308.13      311.86      8.85 o
   5   1  -5       61.86       71.05      3.02 o
   6   1  -5      115.82      111.44      4.32 o
   7   1  -5      295.32      282.92      8.42 o
   8   1  -5      182.16      176.66      6.26 o
   1   2  -5      320.68      353.19      8.11 o
   2   2  -5      223.01      233.51      4.52 o
   3   2  -5      949.77      947.02     17.70 o
   4   2  -5      625.25      659.31     12.76 o
   5   2  -5      210.84      216.83      6.91 o
   6   2  -5       27.07       26.56      2.38 o
   7   2  -5      234.80      242.32      7.99 o
   8   2  -5      305.96      295.45      9.50 o
  14   2  -5      101.53      106.04      8.42 o
   1   3  -5      133.35      124.91      3.24 o
   2   3  -5      682.64      728.03     11.73 o
   3   3  -5      223.71      239.23      4.91 o
   4   3  -5     1480.98     1548.90     28.40 o
   5   3  -5      195.27      212.73      7.34 o
   6   3  -5      863.93      825.00     21.81 o
   7   3  -5      111.46      122.45      5.40 o
   8   3  -5      370.89      370.82     11.45 o
  13   3  -5      168.56      164.14      9.93 o
  14   3  -5       22.48       30.45      5.83 o
   1   4  -5      203.42      197.66      3.65 o
   2   4  -5      915.33      934.73     15.09 o
   3   4  -5      395.37      391.56      7.34 o
   4   4  -5      911.43      928.91     14.84 o
   5   4  -5      334.40      346.13      8.21 o
   6   4  -5      567.45      564.11     16.20 o
   7   4  -5      147.16      134.76      6.26 o
   8   4  -5      409.91      394.14     12.74 o
  12   4  -5       19.87       16.63      4.75 o
  13   4  -5       55.18       53.99      6.48 o
  14   4  -5       33.43       47.95      6.48 o
   1   5  -5      177.19      177.64      4.21 o
   2   5  -5      439.40      459.64      7.06 o
   3   5  -5       87.38       77.26      2.99 o
   4   5  -5       14.68       15.10      1.70 o
   5   5  -5      170.73      171.59      4.46 o
   6   5  -5      121.81      111.44      5.83 o
   7   5  -5      738.46      743.58     21.16 o
   8   5  -5      115.48      111.66      6.05 o
  10   5  -5       95.26       84.44      7.34 o
  11   5  -5       36.94       35.42      5.40 o
  12   5  -5       80.15       85.74      7.77 o
  13   5  -5       74.32       74.51      7.34 o
   1   6  -5      186.44      176.47      3.83 o
   2   6  -5      136.84      137.21      3.36 o
   3   6  -5      146.16      152.81      3.49 o
   4   6  -5      162.52      177.63      7.00 o
   5   6  -5      153.76      145.69      4.42 o
   6   6  -5      151.08      141.89      4.43 o
   7   6  -5      314.57      301.28     11.23 o
   8   6  -5      115.65      106.25      4.82 o
   9   6  -5       65.65       67.17      6.48 o
  10   6  -5       51.15       49.67      5.83 o
  11   6  -5       93.33       74.51      7.13 o
  12   6  -5       10.07       11.23      4.54 o
  13   6  -5       20.49       25.92      5.62 o
   1   7  -5      361.58      364.75      5.18 o
   2   7  -5       45.89       48.17      1.87 o
   3   7  -5       13.12       13.12      1.22 o
   4   7  -5       60.41       55.40      2.67 o
   5   7  -5      130.66      136.92      3.85 o
   6   7  -5       82.97       84.19      4.53 o
   7   7  -5      105.71      105.36      4.22 o
   8   7  -5      207.90      212.44      7.40 o
   9   7  -5       38.81       42.33      5.83 o
  10   7  -5       72.28       64.36      6.70 o
  11   7  -5       17.91       14.69      4.97 o
  12   7  -5       88.54       93.08      8.42 o
   1   8  -5      310.61      302.34      4.77 o
   2   8  -5      106.32       91.79      3.02 o
   3   8  -5      134.30      128.41      3.23 o
   4   8  -5       73.26       70.22      2.56 o
   5   8  -5       70.63       65.98      2.99 o
   6   8  -5       92.47       89.78      3.49 o
   7   8  -5        6.87        6.17      1.93 o
   8   8  -5      108.44      125.50      4.71 o
   9   8  -5       24.48       25.36      3.50 o
  10   8  -5       30.65       40.74      4.21 o
  11   8  -5       31.09       31.53      5.83 o
  12   8  -5       74.99       67.60      7.56 o
   1   9  -5      114.55      119.31      3.29 o
   2   9  -5       15.79       13.07      1.58 o
   3   9  -5       46.74       45.99      2.24 o
   4   9  -5       17.91       17.02      1.92 o
   5   9  -5       84.36       83.71      2.93 o
   6   9  -5       90.57       94.67      3.15 o
   7   9  -5       31.27       34.91      2.94 o
   8   9  -5       79.99       81.94      4.17 o
   9   9  -5       23.24       24.65      3.74 o
  10   9  -5       95.22      108.84      6.18 o
  11   9  -5        7.71        8.44      3.26 o
   1  10  -5       81.95       73.04      4.58 o
   2  10  -5      152.57      155.88      5.26 o
   3  10  -5       48.97       46.15      2.66 o
   4  10  -5        0.36        1.14      1.64 o
   5  10  -5       13.29       15.19      2.10 o
   6  10  -5       16.03       13.34      2.10 o
   7  10  -5       15.44       13.94      2.44 o
   8  10  -5      169.46      189.28      8.02 o
   9  10  -5       18.10       22.26      4.75 o
  10  10  -5       29.28       31.10      6.05 o
   1  11  -5       60.97       72.70      9.72 o
   2  11  -5       47.06       46.27      3.97 o
   3  11  -5       44.87       50.13      5.29 o
   4  11  -5       16.26       13.85      2.97 o
   5  11  -5        8.33        8.54      2.33 o
   6  11  -5        2.76        1.87      2.19 o
   7  11  -5        5.27        7.30      3.67 o
   8  11  -5       32.80       34.56      5.83 o
   1  12  -5       33.82       35.66      3.89 o
   2  12  -5        9.66        9.07      2.90 o
   3  12  -5       21.63       19.88      3.43 o
   4  12  -5       12.58       12.68      3.20 o
   5  12  -5        6.92        1.61      2.74 o
   6  12  -5        3.15        7.50      2.97 o
   1  13  -5       47.91       51.50      4.66 o
   2  13  -5       19.13       18.46      4.64 o
   3  13  -5       41.42       47.95      5.40 o
   4  13  -5       17.06       24.18      6.16 o
   0   0  -4      132.24      123.90      3.35 o
   2   0  -4     1977.67     1797.72     44.92 o
   8   0  -4       34.93       30.02      2.59 o
   0   1  -4      111.10      109.47      2.34 o
   1   1  -4      458.41      461.82      6.28 o
   2   1  -4      283.62      266.88      5.55 o
   3   1  -4     1720.52     1739.76     30.98 o
   4   1  -4       35.26       31.75      1.94 o
   5   1  -4       50.50       69.54      3.02 o
   6   1  -4      292.09      272.12      7.99 o
   7   1  -4     2884.51     2922.92     70.84 o
   8   1  -4       53.32       53.85      2.28 o
   9   1  -4       92.43       82.31      3.04 o
  14   1  -4        6.18        7.77      4.10 o
  15   1  -4      145.26      163.59      8.85 o
   0   2  -4      807.26      864.63     41.05 o
   1   2  -4      741.62      738.95     11.65 o
   2   2  -4     3141.24     3205.19     55.28 o
   3   2  -4      742.63      721.74     13.31 o
   4   2  -4      179.49      175.27      4.36 o
   5   2  -4      202.76      215.54      6.70 o
   6   2  -4      305.21      309.48      9.29 o
   7   2  -4      686.92      696.72     18.79 o
   8   2  -4      107.62      110.58      5.18 o
   9   2  -4      112.54      104.31      5.18 o
  13   2  -4      151.31      148.37      8.85 o
  14   2  -4       64.14       71.49      6.91 o
  15   2  -4       62.06       61.12      6.48 o
   0   3  -4     2919.57     2939.54     43.48 o
   1   3  -4      799.49      822.46     12.85 o
   2   3  -4     1606.56     1575.57     23.35 o
   3   3  -4      145.66      137.51      4.03 o
   4   3  -4     1868.25     1749.59     31.53 o
   5   3  -4      434.26      423.73     12.09 o
   6   3  -4      171.31      187.68      6.70 o
   7   3  -4      214.66      204.52      7.34 o
   8   3  -4      174.62      165.22      6.91 o
   9   3  -4      325.09      328.27     10.80 o
  12   3  -4      130.97      117.49      8.21 o
  13   3  -4      149.87      148.80      9.07 o
  14   3  -4      108.53      111.66      8.42 o
   0   4  -4     1164.78     1293.74     20.27 o
   1   4  -4     1631.17     1721.05     22.52 o
   2   4  -4     2123.16     2201.53     32.54 o
   3   4  -4     3096.76     3073.88     45.10 o
   4   4  -4      860.94      891.58     16.95 o
   5   4  -4       16.66       14.64      1.94 o
   6   4  -4       34.64       27.21      2.81 o
   7   4  -4     1245.10     1179.19     31.10 o
   8   4  -4      190.82      186.81      7.77 o
   9   4  -4      355.10      342.09     11.66 o
  10   4  -4      162.98      134.55      8.42 o
  11   4  -4      271.92      274.71     11.88 o
  12   4  -4       88.08       82.72      7.13 o
  13   4  -4       34.19       37.58      5.40 o
  14   4  -4       10.41        7.77      4.54 o
   0   5  -4     1246.27     1180.85     18.91 o
   1   5  -4       99.93      109.74      2.72 o
   2   5  -4      860.61      815.19     13.47 o
   3   5  -4       60.99       71.40      3.02 o
   4   5  -4       66.48       73.63      2.18 o
   5   5  -4       84.12       81.44      4.97 o
   6   5  -4      294.94      315.96     10.58 o
   7   5  -4      488.90      493.70     15.12 o
   8   5  -4      351.16      343.12      8.76 o
   9   5  -4      174.06      169.00      6.59 o
  10   5  -4       27.04       20.09      4.54 o
  11   5  -4       33.91       32.61      5.18 o
  12   5  -4      104.73      104.53      7.99 o
  13   5  -4        8.33       15.33      4.54 o
  14   5  -4       63.30       59.61      6.91 o
   0   6  -4       67.36       62.30      3.30 o
   1   6  -4       89.01       84.73      2.06 o
   2   6  -4      657.27      663.21      8.15 o
   3   6  -4      821.92      836.16     10.83 o
   4   6  -4      528.64      514.19      8.90 o
   5   6  -4      916.39      876.47     11.14 o
   6   6  -4      398.18      408.75      7.52 o
   7   6  -4        3.95        2.92      1.87 o
   8   6  -4       38.47       33.79      2.95 o
   9   6  -4      237.40      241.61      7.44 o
  10   6  -4       42.22       37.79      5.18 o
  11   6  -4      200.08      191.35     10.37 o
  12   6  -4        1.40       -0.22      3.89 o
  13   6  -4       14.93       17.93      4.97 o
   0   7  -4     1051.18     1109.24     17.71 o
   1   7  -4        3.57        3.33      1.04 o
   2   7  -4      556.19      541.29      6.86 o
   3   7  -4      367.45      351.29      5.01 o
   4   7  -4      192.22      189.55      3.82 o
   5   7  -4      527.35      537.27      7.59 o
   6   7  -4      586.88      583.72      9.45 o
   7   7  -4      497.84      466.01      9.45 o
   8   7  -4      401.36      380.57      9.98 o
   9   7  -4       80.90       89.05      4.77 o
  10   7  -4       47.03       43.41      5.83 o
  11   7  -4       37.30       41.25      5.83 o
  12   7  -4      149.75      165.00     10.15 o
  13   7  -4       29.23       34.56      6.05 o
   0   8  -4      240.07      236.41      5.56 o
   1   8  -4       99.62      104.53      2.63 o
   2   8  -4      912.37      898.14     10.69 o
   3   8  -4      225.35      214.63      3.80 o
   4   8  -4      213.10      205.55      4.15 o
   5   8  -4      213.52      211.77      4.90 o
   6   8  -4      278.03      281.78      7.64 o
   7   8  -4       12.20        9.79      2.09 o
   8   8  -4        0.46       -1.64      1.71 o
   9   8  -4      156.35      170.73      5.52 o
  10   8  -4        2.54        1.94      3.89 o
  11   8  -4      101.06      107.12      8.64 o
  12   8  -4        0.78        1.08      4.32 o
   0   9  -4      200.43      192.83      6.34 o
   1   9  -4      194.64      184.45      3.59 o
   2   9  -4       28.63       27.82      1.60 o
   3   9  -4       41.49       44.36      2.13 o
   4   9  -4        0.37       -0.61      1.24 o
   5   9  -4       65.95       68.48      2.64 o
   6   9  -4       40.64       33.26      2.37 o
   7   9  -4       83.50       76.70      3.94 o
   8   9  -4       41.29       42.25      3.11 o
   9   9  -4       51.85       53.56      3.46 o
  10   9  -4        3.59        4.25      2.89 o
  11   9  -4      171.66      185.51      8.08 o
   0  10  -4       67.42       70.30      4.20 o
   1  10  -4        7.95        9.82      2.03 o
   2  10  -4      446.14      447.63      8.10 o
   3  10  -4       18.86       15.94      1.93 o
   4  10  -4       72.91       70.64      3.14 o
   5  10  -4       25.06       24.63      2.21 o
   6  10  -4      342.13      332.46      7.02 o
   7  10  -4        4.25        3.85      2.11 o
   8  10  -4       10.00        4.13      2.19 o
   9  10  -4       63.40       65.37      4.79 o
  10  10  -4        1.21       -3.67      4.10 o
   0  11  -4       91.53       87.90      6.91 o
   1  11  -4       10.65       10.89      2.67 o
   2  11  -4      118.77      107.09      4.40 o
   3  11  -4       94.20      109.71      4.49 o
   4  11  -4        2.39        3.21      2.03 o
   5  11  -4      152.13      165.97      5.44 o
   6  11  -4       36.79       41.10      3.23 o
   7  11  -4       18.85       27.03      3.53 o
   8  11  -4       38.29       34.48      4.03 o
   9  11  -4       31.75       37.69      4.24 o
   0  12  -4        6.21        5.18      3.67 o
   1  12  -4       19.88       22.06      4.64 o
   2  12  -4       92.06       94.81      5.34 o
   3  12  -4       16.91       15.45      3.05 o
   4  12  -4        1.95        2.32      2.11 o
   5  12  -4       52.96       50.25      3.53 o
   6  12  -4       31.11       29.54      3.03 o
   7  12  -4       11.56       12.37      3.32 o
   0  13  -4      363.10      379.67     15.77 o
   1  13  -4       65.48       63.44      4.73 o
   2  13  -4      134.92      155.28      8.75 o
   3  13  -4       64.81       71.54      4.89 o
   4  13  -4       32.04       34.03      4.04 o
   5  13  -4        4.26        1.88      2.89 o
   2   0  -3     2466.40     2484.39     44.71 o
   6   0  -3     2193.50     2230.09     53.99 o
   8   0  -3      131.66      123.75      4.97 o
  10   0  -3      581.41      568.21     16.41 o
  14   0  -3      341.60      350.95     13.61 o
   1   1  -3      200.12      198.59      4.83 o
   2   1  -3     2012.88     2147.16     23.28 o
   3   1  -3     1504.94     1563.25     27.55 o
   4   1  -3      122.28      129.47      3.56 o
   5   1  -3      458.75      414.77      9.07 o
   6   1  -3       47.26       51.67      2.07 o
   7   1  -3      473.52      516.51      8.84 o
   8   1  -3      216.30      222.76      5.40 o
   9   1  -3      118.18      121.50      4.64 o
  10   1  -3       86.03       82.46      5.72 o
  12   1  -3       36.89       33.04      4.54 o
  13   1  -3      121.67      123.75      7.77 o
  14   1  -3        3.01       -1.19      2.29 o
  15   1  -3      195.51      210.20      7.17 o
   1   2  -3     1700.52     1810.70     22.62 o
   2   2  -3     1020.46     1049.54     16.43 o
   3   2  -3      180.83      184.90      3.64 o
   4   2  -3      492.58      505.33     23.97 o
   5   2  -3       79.17      102.60      3.04 o
   6   2  -3      816.44      848.79     18.22 o
   7   2  -3      225.60      232.89     10.93 o
   8   2  -3      575.90      549.09     10.92 o
   9   2  -3      696.25      697.21     25.92 o
  10   2  -3      102.56      101.07      5.40 o
  11   2  -3       29.41       24.19      4.10 o
  12   2  -3       79.63       68.89      6.26 o
  13   2  -3       47.82       46.43      5.18 o
  14   2  -3      125.42      132.39      8.42 o
  15   2  -3      103.78      114.15      5.41 o
   1   3  -3       54.33       54.57      1.91 o
   2   3  -3     3788.72     3946.57     57.28 o
   3   3  -3      852.96      897.01     13.88 o
   4   3  -3      648.06      612.16     12.75 o
   5   3  -3      503.95      538.30     10.68 o
   6   3  -3      152.39      136.44      2.88 o
   7   3  -3      195.34      202.12     15.98 o
   8   3  -3       50.57       49.97      2.06 o
   9   3  -3       86.77       85.10      3.35 o
  10   3  -3       50.17       41.84      7.67 o
  11   3  -3       94.44       82.07      6.48 o
  12   3  -3       51.83       57.66      5.83 o
  13   3  -3       83.85       76.02      6.70 o
  14   3  -3        5.93        6.70      3.89 o
  15   3  -3       31.24       27.82      3.35 o
   1   4  -3      340.61      374.68      5.86 o
   2   4  -3     1070.28     1173.81     18.02 o
   3   4  -3      308.68      289.21      4.52 o
   4   4  -3       79.52       86.82      2.12 o
   5   4  -3       96.67      104.42      2.66 o
   6   4  -3      329.01      348.29      6.11 o
   7   4  -3      110.79      109.78      3.37 o
   8   4  -3        9.35        7.72      1.38 o
   9   4  -3     1058.04     1012.65     20.22 o
  10   4  -3       53.48       53.99      3.43 o
  11   4  -3      108.51      102.37      7.13 o
  12   4  -3       46.49       42.76      5.18 o
  13   4  -3       85.75       81.42      7.34 o
  14   4  -3       15.27       19.65      4.75 o
  15   4  -3       16.08       14.13      2.89 o
   1   5  -3      230.55      251.42      3.92 o
   2   5  -3      148.87      158.41      3.23 o
   3   5  -3      103.21      101.72      2.27 o
   4   5  -3      400.94      375.08      4.88 o
   5   5  -3      143.83      168.98      3.09 o
   6   5  -3      753.69      746.83     14.05 o
   7   5  -3        5.19        4.84      1.46 o
   8   5  -3      910.80      890.76     14.31 o
   9   5  -3      159.66      149.43      8.31 o
  10   5  -3      114.88      114.25      5.72 o
  11   5  -3       10.44       10.58      3.89 o
  12   5  -3      180.55      185.73      9.93 o
  13   5  -3       78.14       69.76      6.48 o
  14   5  -3        0.61       -0.22      3.67 o
   1   6  -3     1198.51     1193.93     13.23 o
   2   6  -3      399.31      423.23      5.47 o
   3   6  -3     1292.64     1255.50     15.12 o
   4   6  -3       79.17       85.83      2.35 o
   5   6  -3      373.57      349.04      5.36 o
   6   6  -3        2.28        4.59      1.35 o
   7   6  -3       88.57       84.92      3.07 o
   8   6  -3       48.88       46.14      3.32 o
   9   6  -3      348.71      333.03      8.91 o
  10   6  -3       13.86       10.08      2.39 o
  11   6  -3       18.15       22.03      4.54 o
  12   6  -3       19.89       19.65      4.54 o
  13   6  -3      190.86      210.57     11.01 o
  14   6  -3       17.12       14.04      4.54 o
   1   7  -3       22.24       21.65      1.28 o
   2   7  -3       45.42       39.29      1.56 o
   3   7  -3      309.18      318.40      4.64 o
   4   7  -3      180.68      185.14      3.65 o
   5   7  -3      156.71      156.57      4.47 o
   6   7  -3      112.81      107.26      3.18 o
   7   7  -3       64.42       53.92      3.66 o
   8   7  -3      895.84      865.72     18.32 o
   9   7  -3       82.08       79.21      4.49 o
  10   7  -3       84.56       85.86      5.62 o
  11   7  -3        3.40        9.72      4.32 o
  12   7  -3      212.84      213.81     11.23 o
  13   7  -3       41.29       40.82      5.83 o
   1   8  -3       82.24       71.05      2.67 o
   2   8  -3       41.98       40.78      1.70 o
   3   8  -3      319.62      310.88      5.22 o
   4   8  -3      167.76      161.72      3.25 o
   5   8  -3       77.19       82.80      2.66 o
   6   8  -3      507.84      499.83      8.56 o
   7   8  -3       61.83       56.79      3.21 o
   8   8  -3       15.11       12.60      2.09 o
   9   8  -3       34.47       31.06      3.26 o
  10   8  -3       31.48       36.30      3.50 o
  11   8  -3        6.04        1.51      3.89 o
  12   8  -3        2.06        3.46      4.32 o
   1   9  -3       38.01       39.05      1.76 o
   2   9  -3       76.03       78.50      2.42 o
   3   9  -3       13.20       13.47      1.37 o
   4   9  -3       80.47       79.60      2.45 o
   5   9  -3      357.04      350.35      6.05 o
   6   9  -3       59.86       57.25      2.76 o
   7   9  -3        4.35        2.76      1.89 o
   8   9  -3       65.50       71.16      3.84 o
   9   9  -3        8.56       11.01      2.24 o
  10   9  -3       37.56       41.01      3.26 o
  11   9  -3       13.72       17.28      4.97 o
  12   9  -3        7.19       11.66      4.75 o
   1  10  -3       34.22       35.36      2.18 o
   2  10  -3      235.42      221.46      4.48 o
   3  10  -3       91.40       92.67      3.80 o
   4  10  -3       15.46       17.73      1.96 o
   5  10  -3       20.54       19.06      2.10 o
   6  10  -3      128.57      132.96      4.21 o
   7  10  -3       14.03        8.67      2.35 o
   8  10  -3      157.66      167.23      6.87 o
   9  10  -3       13.52       13.13      3.20 o
  10  10  -3       95.69      109.98      6.02 o
  11  10  -3        4.24        2.81      4.54 o
   1  11  -3      161.60      173.98      5.19 o
   2  11  -3       21.64       20.00      2.36 o
   3  11  -3       88.41       93.18      4.11 o
   4  11  -3       52.59       55.04      3.27 o
   5  11  -3      110.93      116.90      4.60 o
   6  11  -3        8.68        9.24      2.91 o
   7  11  -3        2.03        2.62      2.64 o
   8  11  -3       26.47       30.26      3.78 o
   9  11  -3       43.24       45.12      4.33 o
   1  12  -3       85.10       84.29      4.03 o
   2  12  -3      199.66      194.22      5.82 o
   3  12  -3        1.47        2.71      2.03 o
   4  12  -3       47.72       47.00      3.49 o
   5  12  -3       12.28       17.14      2.61 o
   6  12  -3       95.03       98.90      4.52 o
   7  12  -3        2.68        4.86      4.32 o
   8  12  -3       80.04       90.48      5.73 o
   1  13  -3      120.88      139.82      6.34 o
   2  13  -3       52.43       50.51      4.20 o
   3  13  -3      105.20      108.95      4.69 o
   4  13  -3        4.93        2.25      2.19 o
   5  13  -3       34.72       34.86      3.19 o
   6  13  -3        2.94        4.96      3.11 o
   1  14  -3       47.59       54.65      4.66 o
   2  14  -3       10.45       11.83      3.28 o
   0   0  -2    15201.02    14545.56    498.78 o
   2   0  -2    12583.59    12576.73    295.01 o
   4   0  -2     1573.91     1620.38     34.99 o
   6   0  -2      267.28      254.60      5.53 o
   8   0  -2     1509.97     1569.95     41.57 o
  10   0  -2       39.11       38.66      3.46 o
  12   0  -2       15.88       14.69      3.46 o
  14   0  -2      142.25      153.34      7.99 o
   0   1  -2     2998.96     3027.38     33.79 o
   1   1  -2     1696.82     1668.44     18.22 o
   2   1  -2     5425.99     5436.01     58.26 o
   3   1  -2      134.90      126.54      2.12 o
   4   1  -2      493.64      538.44     12.77 o
   5   1  -2      307.22      281.90      5.83 o
   6   1  -2     1029.44     1092.77     13.87 o
   7   1  -2     2196.53     2323.63     28.48 o
   8   1  -2      125.27      123.23      5.52 o
   9   1  -2      408.68      404.95      6.22 o
  10   1  -2      197.53      192.83      6.80 o
  11   1  -2     1400.26     1361.46     25.88 o
  12   1  -2      175.43      179.04      8.42 o
  13   1  -2      356.65      353.70      9.16 o
  14   1  -2       24.47       20.98      2.75 o
  15   1  -2       70.61       83.17      5.51 o
   0   2  -2    21428.45    20906.63    258.59 o
   1   2  -2     8612.43     8676.13     86.25 o
   2   2  -2    10709.48    10603.48    112.76 o
   3   2  -2     1245.65     1321.93     16.28 o
   4   2  -2      546.44      563.31      8.64 o
   5   2  -2     3098.88     3284.69     39.60 o
   6   2  -2      389.30      379.67      5.52 o
   7   2  -2      459.16      451.55      6.46 o
   8   2  -2      420.66      431.12      7.39 o
   9   2  -2      783.77      781.75      9.65 o
  10   2  -2      190.71      190.63      4.59 o
  11   2  -2      382.02      373.94     16.52 o
  12   2  -2       38.82       39.52      4.54 o
  13   2  -2      352.07      341.52      9.08 o
  14   2  -2       86.73       85.56      4.40 o
  15   2  -2       41.90       51.07      3.41 o
   0   3  -2     2567.23     2572.05     29.17 o
   1   3  -2      134.05      131.65      2.12 o
   2   3  -2     1900.01     1941.71     21.17 o
   3   3  -2      478.72      483.96      6.54 o
   4   3  -2     1027.11     1059.24     18.41 o
   5   3  -2     1581.02     1569.80     24.60 o
   6   3  -2     1202.98     1236.47     18.16 o
   7   3  -2      147.56      152.29      3.77 o
   8   3  -2      119.51      121.96      4.46 o
   9   3  -2      824.81      837.76     11.55 o
  10   3  -2      410.80      396.79      7.62 o
  11   3  -2      398.22      372.28     15.44 o
  12   3  -2      101.91       87.25      6.48 o
  13   3  -2      159.05      140.81      8.21 o
  14   3  -2       57.02       62.96      5.29 o
  15   3  -2        7.13        7.89      2.38 o
   0   4  -2     1448.81     1442.52     16.73 o
   1   4  -2     1063.55     1134.22     11.18 o
   2   4  -2     1888.71     1947.17     20.17 o
   3   4  -2      496.21      526.31      6.48 o
   4   4  -2      445.63      484.71      9.96 o
   5   4  -2     1240.95     1286.64     16.41 o
   6   4  -2      101.11      102.50      2.44 o
   7   4  -2      503.75      501.51      7.31 o
   8   4  -2      138.14      133.11      3.11 o
   9   4  -2      455.46      427.59      7.95 o
  10   4  -2      100.84       93.51      4.33 o
  11   4  -2      388.72      361.42      9.38 o
  12   4  -2       12.08       11.88      3.89 o
  13   4  -2      231.47      220.72     10.58 o
  14   4  -2        5.08        8.44      2.48 o
  15   4  -2       70.77       78.29      4.86 o
   0   5  -2     3792.51     3674.71     47.00 o
   1   5  -2     1521.67     1587.82     15.58 o
   2   5  -2     1264.16     1220.14     13.01 o
   3   5  -2      185.36      173.95      2.76 o
   4   5  -2     1234.51     1218.54     14.04 o
   5   5  -2        4.04        5.89      0.96 o
   6   5  -2      108.66      100.33      2.62 o
   7   5  -2       43.41       43.73      1.92 o
   8   5  -2      363.58      372.98      6.11 o
   9   5  -2      206.61      202.77      5.20 o
  10   5  -2        0.38        0.12      1.87 o
  11   5  -2       75.69       67.79      6.80 o
  12   5  -2       80.39       75.16      6.70 o
  13   5  -2       38.79       43.63      5.40 o
  14   5  -2      121.29      125.31      5.09 o
   0   6  -2     1734.79     1825.23     24.29 o
   1   6  -2      218.09      233.27      3.22 o
   2   6  -2      311.38      320.80      4.03 o
   3   6  -2      620.87      635.71      7.52 o
   4   6  -2      322.19      329.79      5.26 o
   5   6  -2      587.52      569.77      7.56 o
   6   6  -2      227.07      208.20      4.10 o
   7   6  -2       88.67       90.37      5.67 o
   8   6  -2      124.49      112.49      6.82 o
   9   6  -2      494.43      468.90     19.44 o
  10   6  -2      274.95      263.94      7.85 o
  11   6  -2      243.86      240.16      7.56 o
  12   6  -2        3.70        0.86      3.24 o
  13   6  -2       72.14       66.73      6.48 o
  14   6  -2        7.11        7.28      2.32 o
   0   7  -2     1029.54      984.21     13.74 o
   1   7  -2      365.05      364.89      5.04 o
   2   7  -2      120.01      112.73      2.23 o
   3   7  -2      410.84      417.79      5.57 o
   4   7  -2      239.50      241.06      3.83 o
   5   7  -2       38.26       37.77      1.58 o
   6   7  -2       54.67       58.42      3.18 o
   7   7  -2      255.81      256.86      5.82 o
   8   7  -2      294.84      296.43      8.31 o
   9   7  -2      247.80      240.71     23.32 o
  10   7  -2        7.79        4.18      2.81 o
  11   7  -2       67.29       59.80     11.01 o
  12   7  -2       70.44       67.60      6.48 o
  13   7  -2       58.51       76.45      7.13 o
   0   8  -2     1317.91     1315.27     20.56 o
   1   8  -2        6.47        7.94      1.41 o
   2   8  -2      607.81      592.17      7.53 o
   3   8  -2      312.11      305.04      4.28 o
   4   8  -2     1014.27      981.06     11.53 o
   5   8  -2      226.90      216.27      5.13 o
   6   8  -2      309.95      301.04      5.82 o
   7   8  -2      118.75      120.08      4.37 o
   8   8  -2      436.95      412.30     10.13 o
   9   8  -2       21.45       21.86      2.95 o
  10   8  -2       20.26       19.53      3.04 o
  11   8  -2       69.25       69.78      4.66 o
  12   8  -2       34.83       39.62      5.18 o
  13   8  -2       13.65       20.30      4.97 o
   0   9  -2      434.02      437.83      8.62 o
   1   9  -2      221.86      226.88      3.98 o
   2   9  -2      172.39      175.68      3.46 o
   3   9  -2      867.90      860.72     10.41 o
   4   9  -2      191.98      194.55      3.69 o
   5   9  -2      141.88      145.25      4.22 o
   6   9  -2       51.53       48.31      3.03 o
   7   9  -2      393.11      399.14      8.83 o
   8   9  -2       77.24       77.56      3.93 o
   9   9  -2      408.70      414.34      9.37 o
  10   9  -2       66.19       66.88      4.50 o
  11   9  -2      113.38      115.89      6.91 o
  12   9  -2       31.56       35.07      9.72 o
   0  10  -2      117.89      110.25      4.73 o
   1  10  -2       71.67       69.75      2.83 o
   2  10  -2      483.65      471.28      7.96 o
   3  10  -2      221.42      210.69      4.72 o
   4  10  -2       86.26       86.68      3.17 o
   5  10  -2      105.92      106.80      4.14 o
   6  10  -2      108.63      114.39      5.32 o
   7  10  -2      124.47      116.97      8.64 o
   8  10  -2      124.29      116.24      5.73 o
   9  10  -2       33.04       32.16      6.26 o
  10  10  -2       12.49       19.55      3.56 o
  11  10  -2       46.65       48.80      4.40 o
   0  11  -2      429.29      417.07     12.20 o
   1  11  -2      278.98      264.49      5.62 o
   2  11  -2      136.10      136.77      3.94 o
   3  11  -2       20.12       19.00      2.37 o
   4  11  -2       84.23       81.33      3.81 o
   5  11  -2       33.23       33.64      3.07 o
   6  11  -2        8.35        6.99      2.74 o
   7  11  -2       29.08       28.21      5.94 o
   8  11  -2       19.85       25.79      3.57 o
   9  11  -2       93.82      107.62      6.02 o
  10  11  -2       23.74       29.44      3.97 o
   0  12  -2       82.10       82.75      4.57 o
   1  12  -2       95.84       93.14      3.56 o
   2  12  -2      109.90      112.61      4.44 o
   3  12  -2       92.04       96.40      4.20 o
   4  12  -2       28.08       22.57      2.57 o
   5  12  -2       12.48       15.35      2.35 o
   6  12  -2       50.96       46.58      4.20 o
   7  12  -2       60.16       69.49      4.79 o
   8  12  -2       26.94       25.98      5.08 o
   0  13  -2      369.93      350.95     14.69 o
   1  13  -2      201.62      197.40      6.02 o
   2  13  -2       45.25       55.77      3.45 o
   3  13  -2       23.76       26.05      2.85 o
   4  13  -2      165.10      165.21      5.55 o
   5  13  -2        1.11        2.67      2.13 o
   6  13  -2        8.50       10.32      3.13 o
   0  14  -2       44.92       44.27      5.62 o
   1  14  -2        9.56       14.05      3.21 o
   2  14  -2        4.44        4.90      2.28 o
   3  14  -2        4.03        2.21      2.24 o
   2   0  -1     4101.74     3895.73     58.19 o
   4   0  -1     1591.12     1608.25     22.65 o
   6   0  -1      548.23      536.48     10.91 o
   8   0  -1     1847.77     1795.90     31.99 o
  10   0  -1      162.41      155.40      5.03 o
  12   0  -1      623.21      600.31     12.98 o
  14   0  -1      324.93      329.35     11.45 o
  16   0  -1       17.06       17.49      2.81 o
   1   1  -1     2214.16     2196.43     23.82 o
   2   1  -1      352.44      369.20      4.86 o
   3   1  -1     6384.80     6359.24     69.06 o
   4   1  -1     2200.15     2204.08     26.75 o
   5   1  -1       76.40       69.57      1.61 o
   6   1  -1      914.93      935.34     12.01 o
   7   1  -1        9.96       11.53      0.88 o
   8   1  -1      228.97      239.03      3.80 o
   9   1  -1        5.02        7.19      0.90 o
  10   1  -1       95.94       92.30      3.19 o
  11   1  -1      122.08      116.25      3.24 o
  12   1  -1      129.09      124.94      5.37 o
  13   1  -1      305.16      303.59      7.86 o
  14   1  -1       14.04       14.84      3.56 o
  15   1  -1      145.85      149.96      4.95 o
  16   1  -1        1.27        2.78      1.55 o
   1   2  -1     5435.15     5431.68     46.92 o
   2   2  -1        2.46        5.50      0.78 o
   3   2  -1     1107.35     1086.35     12.01 o
   4   2  -1      665.69      678.47      8.71 o
   5   2  -1      401.84      451.12      5.61 o
   6   2  -1     1104.28     1143.28     12.99 o
   7   2  -1      175.18      216.47      3.33 o
   8   2  -1      735.42      696.20     17.83 o
   9   2  -1      568.29      546.22      9.27 o
  10   2  -1       33.95       36.01      1.82 o
  11   2  -1      742.14      717.38     10.49 o
  12   2  -1       17.92       17.92      2.09 o
  13   2  -1        5.35        2.71      1.81 o
  14   2  -1      101.12      104.05      4.15 o
  15   2  -1       77.73       75.70      5.18 o
   1   3  -1      756.34      727.94      6.38 o
   2   3  -1     2527.72     2548.07     21.85 o
   3   3  -1      493.57      466.34      4.89 o
   4   3  -1       28.20       22.59      1.46 o
   5   3  -1     1226.87     1284.74     14.62 o
   6   3  -1       24.57       40.04      1.34 o
   7   3  -1       55.47       61.23      1.78 o
   8   3  -1      623.98      618.49      8.87 o
   9   3  -1       10.32       11.14      1.29 o
  10   3  -1      854.17      836.00     11.65 o
  11   3  -1      137.43      132.32      5.08 o
  12   3  -1      137.30      129.54      3.90 o
  13   3  -1       60.93       62.99      3.47 o
  14   3  -1       69.94       83.18      3.63 o
  15   3  -1       88.91       90.54     10.04 o
   1   4  -1      875.63      877.61      7.90 o
   2   4  -1      204.24      218.16      2.53 o
   3   4  -1      425.84      403.10      4.73 o
   4   4  -1      204.14      214.14      3.28 o
   5   4  -1       13.28       10.29      1.38 o
   6   4  -1      749.68      762.53      9.31 o
   7   4  -1      129.27      147.92      3.22 o
   8   4  -1      310.82      313.73      5.22 o
   9   4  -1      158.25      153.61      3.74 o
  10   4  -1      245.97      253.14      5.72 o
  11   4  -1      402.00      365.53      9.39 o
  12   4  -1       65.20       63.77      2.99 o
  13   4  -1       83.50       86.57      3.89 o
  14   4  -1       48.37       48.76      2.79 o
  15   4  -1       58.33       54.64      5.40 o
   1   5  -1      132.46      133.84      3.70 o
   2   5  -1      491.83      480.96      5.77 o
   3   5  -1      623.60      669.95      8.42 o
   4   5  -1      158.02      198.73      3.22 o
   5   5  -1      439.86      433.89      6.52 o
   6   5  -1      519.62      505.71      7.52 o
   7   5  -1       32.88       34.14      2.02 o
   8   5  -1       71.47       68.24      2.31 o
   9   5  -1       39.06       41.19      1.94 o
  10   5  -1      554.05      549.30     12.60 o
  11   5  -1       27.85       26.72      2.80 o
  12   5  -1       14.07       16.87      5.08 o
  13   5  -1      112.40       97.90      3.95 o
  14   5  -1       30.28       33.26      4.54 o
  15   5  -1        9.19       17.06      3.89 o
   1   6  -1      734.75      738.04      7.08 o
   2   6  -1      356.38      376.97      4.55 o
   3   6  -1      226.08      285.96      4.00 o
   4   6  -1        9.15        6.16      0.84 o
   5   6  -1      767.27      766.60     10.82 o
   6   6  -1       64.28       59.96      2.59 o
   7   6  -1       66.73       63.97      3.24 o
   8   6  -1        4.14        2.41      1.14 o
   9   6  -1       33.06       31.27      2.22 o
  10   6  -1       69.93       61.21      3.87 o
  11   6  -1      206.05      208.92      6.95 o
  12   6  -1       31.40       34.54      3.28 o
  13   6  -1       11.68       12.17      1.60 o
  14   6  -1        5.84        5.40      3.46 o
   1   7  -1       22.49       25.12      1.18 o
   2   7  -1       10.62       15.80      1.02 o
   3   7  -1       25.21       23.95      1.17 o
   4   7  -1       14.51       12.83      1.08 o
   5   7  -1       17.41       16.64      1.31 o
   6   7  -1     1014.27      989.94     15.90 o
   7   7  -1      103.21       97.87      3.51 o
   8   7  -1       53.88       66.45      3.13 o
   9   7  -1       70.80       65.85      3.99 o
  10   7  -1      200.98      203.26      6.95 o
  11   7  -1        0.72        4.93      2.43 o
  12   7  -1       56.22       55.28      4.54 o
  13   7  -1       17.13       23.29      3.28 o
  14   7  -1        9.98       10.37      4.10 o
   1   8  -1      624.43      619.22      7.74 o
   2   8  -1      163.04      157.38      2.83 o
   3   8  -1      233.91      216.23      3.38 o
   4   8  -1       57.87       64.00      1.95 o
   5   8  -1      449.40      445.03      6.75 o
   6   8  -1      346.63      341.09      6.35 o
   7   8  -1       30.72       34.81      2.13 o
   8   8  -1       64.69       61.01      4.04 o
   9   8  -1      110.64      100.16      6.16 o
  10   8  -1      170.95      169.85      6.64 o
  11   8  -1       54.57       57.61      4.12 o
  12   8  -1       30.92       38.91      3.74 o
  13   8  -1       31.79       33.45      3.81 o
   1   9  -1      456.42      440.89      6.06 o
   2   9  -1      212.61      199.16      3.64 o
   3   9  -1       51.36       50.59      1.94 o
   4   9  -1        4.63        2.63      1.11 o
   5   9  -1      298.36      288.99      6.07 o
   6   9  -1      242.81      235.53      5.26 o
   7   9  -1       29.68       29.50      2.66 o
   8   9  -1      221.79      224.46      6.30 o
   9   9  -1      259.52      264.00      8.47 o
  10   9  -1      214.97      217.70      7.71 o
  11   9  -1       39.99       43.13      3.97 o
  12   9  -1        3.80        3.35      2.60 o
   1  10  -1      461.42      444.18      7.50 o
   2  10  -1      354.62      356.11      6.45 o
   3  10  -1      341.14      342.86      6.31 o
   4  10  -1      114.31      110.99      3.43 o
   5  10  -1        7.50        8.60      1.61 o
   6  10  -1      558.40      550.87     13.21 o
   7  10  -1        7.19        6.77      2.58 o
   8  10  -1       19.37       18.77      4.64 o
   9  10  -1      102.14       94.70      5.34 o
  10  10  -1       15.42       17.69      3.20 o
  11  10  -1       18.24       21.25      3.51 o
   1  11  -1       85.72       83.37      3.18 o
   2  11  -1      215.70      209.81      4.88 o
   3  11  -1       56.18       53.49      2.64 o
   4  11  -1        2.40        3.04      1.87 o
   5  11  -1      271.94      269.18      6.67 o
   6  11  -1       11.31       15.89      2.97 o
   7  11  -1       10.57       17.98      3.89 o
   8  11  -1       23.87       25.36      3.50 o
   9  11  -1      138.23      147.74      6.72 o
  10  11  -1       47.85       35.77      4.12 o
   1  12  -1        6.93        3.51      1.62 o
   2  12  -1      121.41      120.65      3.85 o
   3  12  -1       59.31       66.56      3.05 o
   4  12  -1      143.02      143.23      4.88 o
   5  12  -1        9.19        9.29      2.19 o
   6  12  -1      133.90      138.04      6.33 o
   7  12  -1        2.16        6.29      2.89 o
   8  12  -1       83.20       84.55      5.50 o
   9  12  -1       11.30       11.70      3.26 o
   1  13  -1        3.54        3.41      1.75 o
   2  13  -1        2.77        0.76      1.91 o
   3  13  -1       86.91       91.43      4.21 o
   4  13  -1       17.29       13.72      2.36 o
   5  13  -1       34.38       30.74      3.81 o
   6  13  -1       67.45       63.81      4.81 o
   7  13  -1      109.91      127.19      6.64 o
   1  14  -1       22.23       25.59      3.64 o
   2  14  -1        9.72        7.71      2.27 o
   3  14  -1        6.50        3.45      2.19 o
   4  14  -1       65.96       72.25      4.01 o
   2   0   0      417.69      375.64     34.02 o
   4   0   0     5450.82     4772.47    402.13 o
   6   0   0        0.21        0.37      0.60 o
   8   0   0     1364.33     1403.23     20.61 o
  10   0   0     1504.07     1465.46     21.73 o
  12   0   0       56.54       59.02      3.37 o
  14   0   0      200.36      217.26      7.56 o
   0   1   0       55.59       71.48      2.29 o
   1   1   0      570.14      571.57      5.46 o
   2   1   0       49.41       47.30      0.92 o
   3   1   0     2910.60     2862.87     34.64 o
   4   1   0       97.17       94.39      1.86 o
   5   1   0     2075.74     2016.42     24.76 o
   6   1   0      263.83      305.36      4.09 o
   7   1   0      378.99      306.55      4.23 o
   8   1   0        1.41        1.96      0.57 o
   9   1   0      976.67      974.95     15.16 o
  10   1   0      304.19      302.84      4.13 o
  11   1   0     4394.19     4348.80     47.57 o
  12   1   0        0.28       -0.01      1.32 o
  13   1   0      149.94      154.48      3.94 o
  14   1   0        0.72        2.54      1.24 o
  15   1   0        0.15        0.43      1.73 o
   0   2   0    21135.21    20803.69    337.35 o
   1   2   0     2988.01     2924.36     23.84 o
   2   2   0       15.61       19.84      0.74 o
   3   2   0      607.69      516.92      6.14 o
   4   2   0      565.64      527.24      6.29 o
   5   2   0     1940.49     1928.38     21.25 o
   6   2   0        2.27        0.18      0.56 o
   7   2   0       21.04       15.72      0.93 o
   8   2   0      616.07      621.87      7.78 o
   9   2   0        4.30        3.55      0.77 o
  10   2   0        0.27       -0.10      0.83 o
  11   2   0       43.60       39.89      1.64 o
  12   2   0        2.69        1.70      0.84 o
  13   2   0       47.56       48.87      1.70 o
  14   2   0       64.95       68.89      4.97 o
  15   2   0       31.54       28.94      3.24 o
   0   3   0    17273.61    16542.12    204.32 o
   1   3   0     1816.43     1797.99     14.20 o
   2   3   0      293.52      292.53      3.00 o
   3   3   0     1206.93     1189.02     13.40 o
   4   3   0      341.13      321.60      4.24 o
   5   3   0      461.82      489.40      6.12 o
   6   3   0     1698.27     1840.76     20.53 o
   7   3   0      521.47      564.17      7.12 o
   8   3   0      321.96      334.20      4.77 o
   9   3   0      825.98      810.75     10.11 o
  10   3   0        1.22        2.23      0.85 o
  11   3   0      123.62      115.03      2.45 o
  12   3   0       17.56       18.94      1.40 o
  13   3   0      116.28      122.86      4.92 o
  14   3   0       77.63       90.71      5.83 o
  15   3   0        3.09        1.94      2.59 o
   0   4   0      784.57      835.77      9.85 o
   1   4   0       60.13       66.21      1.06 o
   2   4   0      279.36      266.28      2.95 o
   3   4   0      681.82      697.00      7.61 o
   4   4   0      209.77      256.37      3.68 o
   5   4   0     2697.57     2824.79     31.02 o
   6   4   0        0.36        0.54      0.72 o
   7   4   0      682.22      651.38      8.16 o
   8   4   0        1.16        1.47      0.80 o
   9   4   0      211.05      201.18      3.93 o
  10   4   0        0.85       -0.07      1.00 o
  11   4   0      744.17      735.09      9.18 o
  12   4   0        1.62       -0.51      1.75 o
  13   4   0      415.83      427.96     10.66 o
  14   4   0        1.12       -0.43      2.59 o
  15   4   0        0.01        3.02      2.59 o
   0   5   0      781.17      734.06     10.02 o
   1   5   0      136.59      146.39      1.95 o
   2   5   0     3000.38     2926.68     25.92 o
   3   5   0       85.90       89.64      1.75 o
   4   5   0     1897.41     1910.97     21.42 o
   5   5   0      174.40      204.30      3.32 o
   6   5   0      372.15      354.90      5.02 o
   7   5   0      116.75      123.86      2.96 o
   8   5   0      309.84      324.81      4.85 o
   9   5   0        0.08        0.76      0.93 o
  10   5   0        3.43        2.67      0.91 o
  11   5   0      103.70       96.58      4.50 o
  12   5   0        0.20        2.86      2.06 o
  13   5   0        0.07       -0.27      1.97 o
  14   5   0      241.46      266.94     10.80 o
  15   5   0       23.01       38.44      4.32 o
   0   6   0     2351.79     2404.07     27.63 o
   1   6   0      175.70      184.42      2.39 o
   2   6   0        6.72       10.70      0.77 o
   3   6   0      201.28      208.94      3.14 o
   4   6   0      247.99      274.88      3.85 o
   5   6   0      692.08      693.98      9.79 o
   6   6   0      130.05      126.60      3.00 o
   7   6   0      363.41      349.16      5.76 o
   8   6   0      552.27      517.55      7.89 o
   9   6   0     1227.61     1156.93     15.59 o
  10   6   0        9.03        6.94      1.74 o
  11   6   0       64.93       64.88      4.04 o
  12   6   0       10.31        8.64      2.44 o
  13   6   0      553.96      563.08     13.42 o
  14   6   0       28.71       23.19      3.20 o
   0   7   0        1.37        5.72      1.28 o
   1   7   0       82.84       86.80      1.90 o
   2   7   0     3492.01     3520.52     31.26 o
   3   7   0      212.78      227.16      3.28 o
   4   7   0      790.79      795.23      9.18 o
   5   7   0      143.43      140.28      2.99 o
   6   7   0        2.60        0.67      0.99 o
   7   7   0        0.69        1.52      1.06 o
   8   7   0        9.39        7.20      1.59 o
   9   7   0       71.93       75.41      2.47 o
  10   7   0        0.01        0.71      1.97 o
  11   7   0      108.09      112.86      5.27 o
  12   7   0       48.71       46.90      3.81 o
  13   7   0       22.47       27.23      3.35 o
  14   7   0      199.88      202.09      7.38 o
   0   8   0      343.65      371.67      6.35 o
   1   8   0        0.41       -0.13      0.73 o
   2   8   0        9.62       15.12      1.11 o
   3   8   0      679.04      682.99      7.70 o
   4   8   0      314.04      306.93      4.22 o
   5   8   0      239.15      238.63      4.28 o
   6   8   0        0.94        1.92      1.12 o
   7   8   0      317.60      275.20      4.77 o
   8   8   0     1112.44     1061.68     14.69 o
   9   8   0       46.06       41.08      2.17 o
  10   8   0       12.60       13.97      2.74 o
  11   8   0        8.65        5.32      2.43 o
  12   8   0        5.28        6.56      6.80 o
  13   8   0       32.46       29.43      3.50 o
   0   9   0       66.31       66.42      3.22 o
   1   9   0      715.84      698.09      9.41 o
   2   9   0       84.44       75.57      2.52 o
   3   9   0      125.40      132.59      2.93 o
   4   9   0       10.33       10.57      1.22 o
   5   9   0      125.37      119.77      3.55 o
   6   9   0       25.90       31.90      2.12 o
   7   9   0        0.04       -1.42      1.54 o
   8   9   0       28.83       24.55      3.05 o
   9   9   0      443.90      438.09     13.07 o
  10   9   0        6.25        3.80      3.02 o
  11   9   0        6.30        8.48      2.81 o
  12   9   0        0.84       -1.19      2.29 o
   0  10   0      112.31      105.19      4.64 o
   1  10   0        6.52        7.93      1.54 o
   2  10   0      796.57      767.95     11.41 o
   3  10   0      299.89      294.89      5.71 o
   4  10   0      440.68      411.43      7.14 o
   5  10   0      250.32      248.95      6.23 o
   6  10   0       28.19       25.65      2.34 o
   7  10   0       34.13       29.86      3.20 o
   8  10   0       23.84       26.09      4.00 o
   9  10   0      248.22      257.72     14.15 o
  10  10   0       61.10       64.72      4.58 o
  11  10   0       14.11       12.32      3.05 o
   0  11   0      240.18      244.74      7.40 o
   1  11   0      938.07      920.41     13.47 o
   2  11   0      310.40      311.78      6.09 o
   3  11   0        7.54        9.80      1.69 o
   4  11   0      112.31      100.74      3.87 o
   5  11   0      303.35      295.71      7.10 o
   6  11   0        2.31        6.03      2.52 o
   7  11   0       39.89       42.96      3.81 o
   8  11   0        3.20        4.98      2.64 o
   9  11   0      599.93      610.69     15.12 o
  10  11   0       31.08       31.64      3.89 o
   0  12   0      513.32      501.39     12.13 o
   1  12   0       35.90       30.46      2.22 o
   2  12   0      142.22      147.39      4.11 o
   3  12   0       53.69       56.33      2.75 o
   4  12   0       46.02       45.18      2.52 o
   5  12   0       15.22       15.63      3.04 o
   6  12   0        2.56       -0.76      3.35 o
   7  12   0       10.05       11.05      2.95 o
   8  12   0        2.13        6.80      2.90 o
   9  12   0       43.30       48.64      4.42 o
   0  13   0        4.85       -0.17      4.54 o
   1  13   0       53.49       52.89      2.77 o
   2  13   0       15.25       18.17      2.02 o
   3  13   0        1.07        0.69      1.60 o
   4  13   0      321.37      320.59      7.61 o
   5  13   0       22.86       27.33      6.16 o
   6  13   0       18.60       23.79      3.50 o
   7  13   0        1.69       -0.79      2.92 o
   0  14   0       73.91       76.23      8.42 o
   1  14   0       11.51       11.93      1.98 o
   2  14   0       26.27       21.44      3.27 o
   3  14   0        0.00        0.98      2.88 o
   4  14   0        0.83       -0.93      2.67 o
   2   0   1     4102.22     3899.10     93.95 o
   4   0   1     1595.29     1589.07     22.78 o
   6   0   1      560.51      546.77      8.34 o
   8   0   1     1878.43     1801.41     25.84 o
  10   0   1      177.33      174.87      3.54 o
  12   0   1      628.63      609.84     12.09 o
   1   1   1     2226.58     2175.63     26.67 o
   2   1   1      356.09      368.64      5.14 o
   3   1   1     6449.01     6440.13     77.41 o
   4   1   1     2187.06     2184.43     26.75 o
   5   1   1       76.03       69.11      1.14 o
   6   1   1      903.05      925.31      9.66 o
   7   1   1        8.75        9.93      0.60 o
   8   1   1      224.95      225.05      3.00 o
   9   1   1        5.22        6.69      0.63 o
  10   1   1       96.80       91.46      1.96 o
  11   1   1      120.63      122.44      7.54 o
  12   1   1      126.48      120.07      2.82 o
  13   1   1      309.03      315.41      5.12 o
  14   1   1       14.78       15.12      3.89 o
   1   2   1     5388.79     5309.92     70.94 o
   2   2   1        3.09        4.09      0.75 o
   3   2   1     1090.84     1062.03     12.03 o
   4   2   1      648.84      657.34     17.17 o
   5   2   1      393.83      443.93      7.27 o
   6   2   1     1090.86     1116.09     16.83 o
   7   2   1      175.22      209.07      3.69 o
   8   2   1      746.20      716.03      9.68 o
   9   2   1      568.52      565.80      8.08 o
  10   2   1       28.32       31.30      1.56 o
  11   2   1      741.79      730.18     10.30 o
  12   2   1       14.95       19.43      1.78 o
  13   2   1        6.10        5.23      1.46 o
  14   2   1      103.92      107.65      6.48 o
   1   3   1      726.93      701.63      7.40 o
   2   3   1     2547.38     2531.87     25.30 o
   3   3   1      500.54      479.81      8.22 o
   4   3   1       24.05       23.91      2.96 o
   5   3   1     1226.32     1291.69     16.39 o
   6   3   1       22.09       36.37      1.53 o
   7   3   1       53.74       59.82      2.74 o
   8   3   1      617.31      610.34     10.18 o
   9   3   1       10.53       11.81      1.27 o
  10   3   1      862.81      829.42     11.62 o
  11   3   1      135.11      125.29      3.83 o
  12   3   1      129.86      118.19      3.75 o
  13   3   1       59.76       65.28      3.47 o
  14   3   1       69.67       77.69      3.63 o
  15   3   1       87.63       96.54      4.10 o
   1   4   1      915.41      905.11      7.46 o
   2   4   1      201.57      210.03      2.57 o
   3   4   1      421.05      397.76      5.11 o
   4   4   1      210.00      221.44      3.17 o
   5   4   1       15.44       12.49      1.05 o
   6   4   1      754.98      771.14     10.47 o
   7   4   1      127.15      146.86      3.15 o
   8   4   1      310.37      316.50      5.34 o
   9   4   1      157.99      149.57      4.11 o
  10   4   1      239.10      244.79      5.56 o
  11   4   1      406.93      383.38      7.59 o
  12   4   1       64.82       66.59      6.12 o
  13   4   1       82.41       95.69      4.25 o
  14   4   1       47.76       45.31      3.27 o
  15   4   1       59.41       70.41      4.32 o
   1   5   1      131.35      131.45      2.49 o
   2   5   1      502.92      496.62      5.26 o
   3   5   1      622.92      668.22     10.56 o
   4   5   1      153.72      192.86      3.09 o
   5   5   1      440.22      435.70      5.73 o
   6   5   1      526.70      512.63      9.66 o
   7   5   1       32.89       37.37      2.15 o
   8   5   1       70.34       64.88      2.39 o
   9   5   1       39.56       42.46      2.33 o
  10   5   1      565.78      558.30     14.31 o
  11   5   1       28.17       27.25      2.71 o
  12   5   1       12.02       19.22      4.00 o
  13   5   1      111.82      110.80      4.82 o
  14   5   1       31.78       40.93      3.15 o
  15   5   1        9.32       15.12      2.81 o
   1   6   1      763.23      775.22      7.55 o
   2   6   1      357.90      376.52      4.75 o
   3   6   1      230.18      284.13      3.61 o
   4   6   1        9.43        7.53      0.86 o
   5   6   1      776.61      784.48      9.54 o
   6   6   1       64.77       64.27      4.28 o
   7   6   1       64.18       66.26      2.49 o
   8   6   1        4.55        2.43      1.43 o
   9   6   1       32.73       34.24      2.42 o
  10   6   1       70.77       63.80      3.12 o
  11   6   1      208.94      203.89      5.39 o
  12   6   1       30.53       29.46      3.46 o
  13   6   1        9.83        8.36      2.28 o
  14   6   1        6.26        4.52      4.64 o
   1   7   1       23.51       25.27      0.98 o
   2   7   1        9.95       15.71      0.98 o
   3   7   1       24.52       23.72      1.07 o
   4   7   1       14.86       12.69      1.07 o
   5   7   1       17.98       17.07      1.21 o
   6   7   1     1026.16      991.05     12.27 o
   7   7   1      102.80       98.41      3.73 o
   8   7   1       52.52       64.54      2.99 o
   9   7   1       70.98       65.37      3.99 o
  10   7   1      208.01      221.71      5.73 o
  11   7   1        0.78        2.70      2.14 o
  12   7   1       56.92       54.34      3.78 o
  13   7   1       16.70       25.76      5.18 o
  14   7   1       10.88       13.08      5.18 o
   1   8   1      628.62      621.05      7.21 o
   2   8   1      160.02      153.56      2.68 o
   3   8   1      227.57      206.17      3.77 o
   4   8   1       58.13       64.82      2.02 o
   5   8   1      453.49      454.26      6.95 o
   6   8   1      348.42      343.74      7.48 o
   7   8   1       31.21       33.82      2.12 o
   8   8   1       59.87       56.88      3.29 o
   9   8   1      110.83       98.56      3.91 o
  10   8   1      166.23      168.97      7.13 o
  11   8   1       56.40       56.41      4.03 o
  12   8   1       30.61       36.56      3.47 o
  13   8   1       29.58       39.53      7.77 o
   1   9   1      443.13      417.41      6.53 o
   2   9   1      209.85      194.94      3.49 o
   3   9   1       46.28       44.97      1.92 o
   4   9   1        4.01        2.56      1.24 o
   5   9   1      302.18      297.56      6.65 o
   6   9   1      243.70      240.17      5.98 o
   7   9   1       30.20       24.80      2.32 o
   8   9   1      217.32      212.59      5.73 o
   9   9   1      259.51      261.34      8.25 o
  10   9   1      213.89      220.48     10.69 o
  11   9   1       38.95       43.99      7.77 o
  12   9   1        3.53        5.14      2.52 o
   1  10   1      458.44      436.37      7.35 o
   2  10   1      351.08      344.48      6.24 o
   3  10   1      339.81      333.92      6.14 o
   4  10   1      115.70      115.48      4.67 o
   5  10   1        7.46        6.48      1.75 o
   6  10   1      562.29      549.69     10.68 o
   7  10   1        7.18        4.61      1.79 o
   8  10   1       20.26       16.06      2.89 o
   9  10   1      101.90       97.30      5.34 o
  10  10   1       13.16       15.48      3.05 o
  11  10   1       17.64       22.07      4.32 o
   1  11   1       90.22       86.77      3.03 o
   2  11   1      215.65      215.68      4.79 o
   3  11   1       59.41       59.88      3.58 o
   4  11   1        2.44        0.72      1.70 o
   5  11   1      274.10      272.30      6.81 o
   6  11   1       11.28       11.41      2.16 o
   7  11   1       10.74       15.14      2.89 o
   8  11   1       23.90       25.68      7.45 o
   9  11   1      138.58      138.25      7.13 o
  10  11   1       48.13       45.27      4.21 o
   1  12   1        6.81        5.39      1.61 o
   2  12   1      119.41      115.84      3.62 o
   3  12   1       58.10       60.42      2.78 o
   4  12   1      144.92      144.07      4.94 o
   5  12   1        9.50       16.98      2.36 o
   6  12   1      136.13      144.23      6.34 o
   7  12   1        2.33       -0.25      2.52 o
   8  12   1       83.52       95.11      7.45 o
   9  12   1       11.50        5.67      2.95 o
   1  13   1        4.44        3.95      1.69 o
   2  13   1        2.73        2.03      1.59 o
   3  13   1       86.79       91.67      3.42 o
   4  13   1       16.92       16.41      2.47 o
   5  13   1       34.02       32.80      3.66 o
   6  13   1       67.24       69.95      4.89 o
   7  13   1      110.00      121.33      6.26 o
   1  14   1       22.24       24.27      2.28 o
   2  14   1        9.72       11.33      2.37 o
   3  14   1        5.94        6.37      1.84 o
   4  14   1       65.86       70.82      4.88 o
   0   0   2    15308.08    15178.07    393.06 o
   2   0   2    12404.35    12047.17    208.30 o
   4   0   2     1534.37     1588.02     39.95 o
   6   0   2      263.45      246.64      8.42 o
   8   0   2     1517.80     1497.10     39.74 o
  10   0   2       38.76       34.99      3.89 o
  12   0   2       15.75       12.09      3.24 o
  14   0   2      147.97      170.62      9.29 o
   0   1   2     3024.75     3048.85     54.42 o
   1   1   2     1709.50     1670.78     18.39 o
   2   1   2     5416.52     5365.40     74.89 o
   3   1   2      132.13      122.17      3.19 o
   4   1   2      485.04      523.43     11.88 o
   5   1   2      323.08      297.22     15.12 o
   6   1   2     1031.56     1077.71     16.21 o
   7   1   2     2142.79     2268.69     33.04 o
   8   1   2      125.58      120.86     12.09 o
   9   1   2      402.39      383.45      9.16 o
  10   1   2      198.11      207.50      6.11 o
  11   1   2     1409.49     1390.42     26.42 o
  12   1   2      175.50      174.29      6.10 o
  13   1   2      348.95      363.99      9.77 o
  14   1   2       24.08       27.86      3.21 o
   0   2   2    21572.11    21049.04    263.52 o
   1   2   2     8612.42     8509.29    118.34 o
   2   2   2    10632.24    10250.39    125.91 o
   3   2   2     1229.86     1282.73     14.49 o
   4   2   2      528.89      539.36      6.51 o
   5   2   2     3103.91     3234.55     39.63 o
   6   2   2      385.72      373.57      5.42 o
   7   2   2      449.02      427.27      6.25 o
   8   2   2      423.83      428.15      6.29 o
   9   2   2      784.55      754.83     10.40 o
  10   2   2      193.83      188.62      3.43 o
  11   2   2      392.15      378.81      6.99 o
  12   2   2       38.44       45.74      3.36 o
  13   2   2      356.04      360.52     11.34 o
  14   2   2       86.93       97.40      7.34 o
  15   2   2       40.20       44.71      5.62 o
   0   3   2     2604.72     2607.36     32.23 o
   1   3   2      136.29      133.86      2.09 o
   2   3   2     1919.03     1925.28     21.26 o
   3   3   2      479.90      481.46      5.93 o
   4   3   2     1018.97     1031.37     15.50 o
   5   3   2     1601.36     1580.26     19.79 o
   6   3   2     1201.88     1239.93     15.89 o
   7   3   2      140.83      143.30      2.93 o
   8   3   2      117.59      113.48      2.60 o
   9   3   2      825.92      825.28     11.37 o
  10   3   2      411.94      402.30      6.27 o
  11   3   2      402.00      392.07      6.20 o
  12   3   2      102.82       97.47      2.40 o
  13   3   2      158.77      158.04      7.77 o
  14   3   2       58.02       58.74      6.05 o
  15   3   2        6.69        7.56      3.89 o
   0   4   2     1460.89     1441.12     18.44 o
   1   4   2     1068.68     1134.78     10.38 o
   2   4   2     1908.45     1979.56     18.90 o
   3   4   2      487.91      507.17      7.18 o
   4   4   2      454.52      490.69     10.13 o
   5   4   2     1257.12     1274.18     16.44 o
   6   4   2       99.09      100.31      2.90 o
   7   4   2      492.33      477.34      9.15 o
   8   4   2      137.92      139.57      3.08 o
   9   4   2      458.08      432.96      6.77 o
  10   4   2      101.68       93.06      2.64 o
  11   4   2      382.21      368.82      7.33 o
  12   4   2       13.09       11.11      2.26 o
  13   4   2      233.77      234.35      5.37 o
  14   4   2        5.43        2.38      3.46 o
  15   4   2       68.91       81.20      7.34 o
   0   5   2     3759.47     3712.68     49.66 o
   1   5   2     1523.01     1602.14     14.66 o
   2   5   2     1254.55     1218.91     13.16 o
   3   5   2      184.02      167.40      2.95 o
   4   5   2     1225.54     1197.69     15.68 o
   5   5   2        4.30        6.59      1.00 o
   6   5   2      104.64      103.90      2.71 o
   7   5   2       44.34       42.90      1.88 o
   8   5   2      362.20      362.25      7.14 o
   9   5   2      208.12      215.74      6.01 o
  10   5   2        0.51        0.47      1.74 o
  11   5   2       75.45       76.96      6.50 o
  12   5   2       77.93       79.72      3.27 o
  13   5   2       38.69       43.11      4.64 o
  14   5   2      121.07      124.52      5.62 o
   0   6   2     1747.45     1858.30     27.53 o
   1   6   2      215.68      231.51      3.15 o
   2   6   2      307.39      317.33      3.90 o
   3   6   2      619.24      635.71      7.62 o
   4   6   2      321.83      329.87      5.45 o
   5   6   2      594.67      586.67      8.53 o
   6   6   2      224.74      205.03      7.14 o
   7   6   2       86.71       87.21      2.86 o
   8   6   2      125.70      118.31      4.11 o
   9   6   2      483.64      471.55      9.64 o
  10   6   2      274.43      260.89      6.09 o
  11   6   2      234.78      227.23      5.66 o
  12   6   2        3.71        6.38      1.92 o
  13   6   2       73.08       80.32      4.21 o
  14   6   2        7.23        8.02      2.06 o
   0   7   2      999.58      926.24     24.94 o
   1   7   2      367.06      370.59      4.88 o
   2   7   2      116.11      110.74      2.26 o
   3   7   2      412.96      414.87      6.14 o
   4   7   2      247.27      247.80      4.81 o
   5   7   2       37.78       37.42      1.97 o
   6   7   2       51.59       53.37      2.37 o
   7   7   2      254.59      254.23      6.68 o
   8   7   2      294.80      287.78      6.44 o
   9   7   2      253.27      235.72      5.82 o
  10   7   2        7.43        9.49      1.81 o
  11   7   2       67.99       62.21      4.58 o
  12   7   2       67.43       70.66      6.48 o
  13   7   2       57.52       71.53      4.20 o
   0   8   2     1331.55     1275.48     24.12 o
   1   8   2        6.21        4.74      1.13 o
   2   8   2      611.25      595.36     10.49 o
   3   8   2      313.22      306.58      5.11 o
   4   8   2     1018.84      985.45     14.10 o
   5   8   2      219.15      207.09     10.39 o
   6   8   2      302.60      293.78      7.06 o
   7   8   2      125.08      118.33      3.99 o
   8   8   2      436.59      417.37      8.48 o
   9   8   2       23.52       22.35      2.93 o
  10   8   2       20.36       22.46      2.27 o
  11   8   2       67.36       68.32      4.18 o
  12   8   2       35.95       40.34      3.47 o
  13   8   2       14.48       11.28      2.59 o
   0   9   2      429.48      422.92     13.39 o
   1   9   2      223.95      224.70      4.48 o
   2   9   2      177.88      178.53      3.84 o
   3   9   2      862.52      845.33     14.25 o
   4   9   2      194.79      195.37      5.14 o
   5   9   2      140.21      136.05      4.36 o
   6   9   2       50.87       45.03      3.36 o
   7   9   2      386.72      379.29      8.14 o
   8   9   2       77.42       78.56      4.01 o
   9   9   2      415.44      397.85      8.60 o
  10   9   2       65.31       57.53      3.96 o
  11   9   2      112.68      116.64      6.37 o
  12   9   2       31.33       28.70      3.32 o
   0  10   2      118.43      109.33      4.41 o
   1  10   2       71.38       64.36      2.55 o
   2  10   2      477.43      474.36      7.65 o
   3  10   2      221.25      213.87      5.52 o
   4  10   2       88.65       89.77      3.65 o
   5  10   2      104.33      103.49      3.99 o
   6  10   2      105.19      100.91      4.07 o
   7  10   2      124.90      122.63      4.45 o
   8  10   2      124.91      117.44      4.45 o
   9  10   2       33.53       35.42      3.51 o
  10  10   2       12.12       16.07      2.97 o
  11  10   2       47.01       57.83      4.33 o
   0  11   2      428.00      425.42     26.24 o
   1  11   2      280.43      272.42      5.40 o
   2  11   2      135.46      131.75      3.51 o
   3  11   2       18.72       19.98      3.08 o
   4  11   2       85.05       81.04      3.65 o
   5  11   2       31.77       31.28      2.61 o
   6  11   2        7.99        7.25      2.02 o
   7  11   2       25.83       24.07      2.66 o
   8  11   2       19.97       17.83      2.41 o
   9  11   2       95.51      101.92      5.57 o
  10  11   2       24.12       21.68      3.36 o
   0  12   2       78.15       75.71      4.30 o
   1  12   2       96.07       99.72      3.27 o
   2  12   2      107.78      112.25      3.66 o
   3  12   2       91.42       90.32      4.01 o
   4  12   2       29.83       23.72      2.47 o
   5  12   2       13.07       14.63      2.31 o
   6  12   2       49.44       44.90      3.10 o
   7  12   2       60.17       64.16      3.66 o
   8  12   2       27.10       27.63      3.59 o
   0  13   2      369.62      379.23      9.90 o
   1  13   2      202.57      199.07      4.76 o
   2  13   2       44.41       49.32      2.46 o
   3  13   2       24.28       24.37      2.65 o
   4  13   2      166.92      160.13      5.38 o
   5  13   2        1.33        2.03      2.06 o
   6  13   2        7.85        4.54      2.75 o
   0  14   2       46.07       49.82      5.40 o
   1  14   2        9.34       10.50      1.99 o
   2  14   2        4.61        4.69      1.67 o
   3  14   2        3.68       -0.44      2.03 o
   2   0   3     2444.74     2455.68     42.45 o
   4   0   3     2574.74     2739.73     53.67 o
   6   0   3     2172.07     2212.38     55.50 o
   8   0   3      136.91      127.64      6.26 o
  10   0   3      583.04      566.27     17.71 o
  12   0   3       25.35       23.54      3.67 o
  14   0   3      346.89      374.49     14.69 o
   1   1   3      190.04      182.32      4.69 o
   2   1   3     2016.84     2118.26     26.05 o
   3   1   3     1543.13     1592.84     22.73 o
   4   1   3      125.24      128.07      3.62 o
   5   1   3      466.92      410.76      8.63 o
   6   1   3       47.15       51.73      2.60 o
   7   1   3      466.70      498.11     13.50 o
   8   1   3      220.89      225.11      6.11 o
   9   1   3      118.05      119.51      4.50 o
  10   1   3       88.48       79.46      3.82 o
  11   1   3      376.54      359.91      9.32 o
  12   1   3       35.45       35.00      3.05 o
  13   1   3      117.17      123.45      5.50 o
  14   1   3        3.27        2.81      2.44 o
  15   1   3      193.25      221.27      7.94 o
   1   2   3     1699.32     1790.93     15.94 o
   2   2   3     1026.60     1046.10     11.74 o
   3   2   3      189.46      192.42      2.62 o
   4   2   3      484.43      496.77      6.95 o
   5   2   3       82.98       85.26      3.13 o
   6   2   3      831.71      841.71     23.86 o
   7   2   3      228.25      213.48      7.77 o
   8   2   3      593.04      572.62     21.27 o
   9   2   3      696.03      683.71     14.43 o
  10   2   3      106.05      101.27      4.27 o
  11   2   3       30.53       28.85      2.82 o
  12   2   3       74.11       66.88      7.88 o
  13   2   3       47.84       46.46      3.67 o
  14   2   3      129.35      131.98      5.95 o
  15   2   3      105.79      115.98      8.42 o
   1   3   3       48.49       46.01      1.57 o
   2   3   3     3795.17     3992.81     40.49 o
   3   3   3      875.49      927.14     10.56 o
   4   3   3      651.15      613.67      8.22 o
   5   3   3      509.64      539.80      7.40 o
   6   3   3      147.62      126.41      2.70 o
   7   3   3      193.46      204.10      4.86 o
   8   3   3       53.68       54.45      2.30 o
   9   3   3       86.55       90.26      2.44 o
  10   3   3       54.91       36.16      4.54 o
  11   3   3       93.50       96.63      4.50 o
  12   3   3       51.25       63.59      4.04 o
  13   3   3       85.41       81.26      5.62 o
  14   3   3        5.88        7.34      3.02 o
  15   3   3       30.16       29.37      5.18 o
   1   4   3      359.23      400.31      4.88 o
   2   4   3     1070.00     1168.45     11.58 o
   3   4   3      301.87      279.03      9.07 o
   4   4   3       77.86       85.58      2.51 o
   5   4   3      103.58      113.04      3.90 o
   6   4   3      335.79      347.07      5.40 o
   7   4   3      113.03      108.51      2.57 o
   8   4   3        9.76        8.84      1.08 o
   9   4   3     1059.49     1035.78     13.72 o
  10   4   3       51.68       47.45      1.71 o
  11   4   3      112.09      101.51      4.07 o
  12   4   3       46.28       43.31      5.51 o
  13   4   3       81.34       76.46      4.73 o
  14   4   3       15.60       14.47      4.32 o
  15   4   3       17.68       17.49      4.54 o
   1   5   3      230.32      251.71      3.38 o
   2   5   3      154.29      165.35      2.81 o
   3   5   3      102.12      101.10      3.18 o
   4   5   3      400.53      378.05      5.80 o
   5   5   3      143.88      169.15      6.81 o
   6   5   3      761.37      737.08     11.66 o
   7   5   3        5.03        4.85      1.02 o
   8   5   3      912.85      888.17     12.26 o
   9   5   3      159.97      151.73      3.32 o
  10   5   3      121.94      118.83      3.65 o
  11   5   3       10.44        6.97      1.36 o
  12   5   3      177.57      182.63      4.49 o
  13   5   3       77.77       75.94      5.29 o
  14   5   3        0.80        3.24      3.67 o
   1   6   3     1207.92     1220.54     13.90 o
   2   6   3      399.45      429.48      5.84 o
   3   6   3     1295.98     1272.62     14.98 o
   4   6   3       79.51       90.53      2.11 o
   5   6   3      377.63      362.35      5.35 o
   6   6   3        2.39        3.51      1.34 o
   7   6   3       87.34       83.92      3.15 o
   8   6   3       48.14       49.67      2.59 o
   9   6   3      350.18      324.61      6.81 o
  10   6   3       14.55       10.53      1.68 o
  11   6   3       18.72       21.58      2.03 o
  12   6   3       19.54       19.65      1.95 o
  13   6   3      191.80      204.18      5.79 o
  14   6   3       17.65       12.09      4.32 o
   1   7   3       24.41       21.65      1.45 o
   2   7   3       43.38       37.68      1.87 o
   3   7   3      308.08      320.39      5.58 o
   4   7   3      172.14      178.47      5.26 o
   5   7   3      160.65      161.93      4.29 o
   6   7   3      116.75      111.33      3.57 o
   7   7   3       66.01       61.05      2.90 o
   8   7   3      889.38      871.52     14.49 o
   9   7   3       82.55       80.22      3.29 o
  10   7   3       87.63       89.20      3.49 o
  11   7   3        3.39        3.63      1.59 o
  12   7   3      210.15      222.36      5.72 o
  13   7   3       40.37       46.87      3.11 o
   1   8   3       77.88       65.12      2.14 o
   2   8   3       40.74       37.62      2.19 o
   3   8   3      313.05      293.58      6.34 o
   4   8   3      172.51      167.41      4.54 o
   5   8   3       79.43       79.20      3.16 o
   6   8   3      518.49      500.21      9.43 o
   7   8   3       62.66       59.65      3.25 o
   8   8   3       13.52       13.08      1.91 o
   9   8   3       34.88       35.65      2.47 o
  10   8   3       31.80       34.27      2.57 o
  11   8   3        5.66        4.76      1.75 o
  12   8   3        2.42        2.41      2.48 o
   1   9   3       38.65       37.28      1.85 o
   2   9   3       74.45       74.73      6.46 o
   3   9   3       15.39       11.86      1.70 o
   4   9   3       83.02       79.26      3.61 o
   5   9   3      364.97      344.50      7.39 o
   6   9   3       62.60       58.12      3.02 o
   7   9   3        4.79        3.40      1.70 o
   8   9   3       64.53       71.37      3.40 o
   9   9   3        8.45        9.60      2.31 o
  10   9   3       36.68       38.60      2.79 o
  11   9   3       13.45       17.42      2.85 o
  12   9   3        6.95       10.93      5.72 o
   1  10   3       33.42       35.06      1.76 o
   2  10   3      232.72      216.87      7.09 o
   3  10   3       91.43       86.42      3.46 o
   4  10   3       14.01       14.03      1.93 o
   5  10   3       20.67       20.37      2.20 o
   6  10   3      134.87      140.01      4.57 o
   7  10   3       13.94       15.76      2.95 o
   8  10   3      155.51      166.71      5.19 o
   9  10   3       13.67       13.59      2.24 o
  10  10   3       95.84      104.37      5.29 o
  11  10   3        4.41        4.32      3.46 o
   1  11   3      158.13      168.42      3.90 o
   2  11   3       21.61       17.75      3.50 o
   3  11   3       86.66       93.12      3.78 o
   4  11   3       52.62       58.53      3.10 o
   5  11   3      113.01      118.29      4.39 o
   6  11   3        8.72        6.91      1.99 o
   7  11   3        2.18        0.86      1.87 o
   8  11   3       26.23       30.46      2.74 o
   9  11   3       43.24       42.15      3.15 o
   1  12   3       86.63       87.69      2.90 o
   2  12   3      196.39      182.31      5.37 o
   3  12   3        1.43        1.58      1.75 o
   4  12   3       47.97       45.25      2.97 o
   5  12   3       12.78       13.67      2.48 o
   6  12   3       96.25       96.80      4.28 o
   7  12   3        2.55        6.55      2.20 o
   8  12   3       78.25       86.76      4.31 o
   1  13   3      122.56      134.85      3.66 o
   2  13   3       52.73       51.90      3.18 o
   3  13   3      104.65      107.76      6.06 o
   4  13   3        4.63        2.12      2.00 o
   5  13   3       34.83       34.21      2.95 o
   6  13   3        3.29        2.04      2.08 o
   1  14   3       47.38       49.37      2.46 o
   2  14   3       10.21       11.34      2.38 o
   2   0   4     1962.38     1831.42     44.71 o
   4   0   4     5416.67     5761.13    142.22 o
   6   0   4       79.71       79.26      4.54 o
   8   0   4       35.44       37.36      3.67 o
  10   0   4      253.90      240.37      9.93 o
  12   0   4        2.76        4.97      3.02 o
  14   0   4      415.49      453.32     17.06 o
   0   1   4      114.24      116.30      2.60 o
   1   1   4      459.99      460.01      6.04 o
   2   1   4      276.94      273.36     11.75 o
   3   1   4     1739.48     1794.97     22.08 o
   4   1   4       34.25       34.79      2.81 o
   5   1   4       53.69       73.09      2.25 o
   6   1   4      290.32      284.25     13.39 o
   7   1   4     2885.53     2916.75     51.46 o
   8   1   4       52.87       51.03      3.13 o
   9   1   4       85.87       80.86      5.72 o
  10   1   4       69.08       74.41      3.81 o
  11   1   4      417.14      412.96     10.38 o
  12   1   4        5.28        4.74      2.06 o
  13   1   4      202.31      195.88      7.10 o
  14   1   4        5.77        3.36      2.52 o
  15   1   4      143.27      165.31      7.02 o
   0   2   4      830.59      826.84     15.12 o
   1   2   4      746.54      754.75      7.77 o
   2   2   4     3120.35     3221.03     35.15 o
   3   2   4      731.52      703.87     16.15 o
   4   2   4      171.59      162.78      8.62 o
   5   2   4      196.88      207.87      8.21 o
   6   2   4      304.29      313.03      7.41 o
   7   2   4      676.88      716.40     14.51 o
   8   2   4      108.61      101.68      5.08 o
   9   2   4      109.14      101.48      9.18 o
  10   2   4       44.16       39.82      3.13 o
  11   2   4      311.23      293.05      8.32 o
  12   2   4        6.76        9.83      2.44 o
  13   2   4      151.78      150.99      8.21 o
  14   2   4       68.33       84.18      5.11 o
  15   2   4       60.91       57.88      4.50 o
   0   3   4     2894.70     2843.24     49.94 o
   1   3   4      795.98      822.05      8.61 o
   2   3   4     1591.85     1565.98     15.00 o
   3   3   4      150.69      148.57      2.32 o
   4   3   4     1855.94     1779.95     19.75 o
   5   3   4      432.18      429.08      9.24 o
   6   3   4      165.22      180.21      5.27 o
   7   3   4      205.11      206.58      5.80 o
   8   3   4      172.48      175.70      5.57 o
   9   3   4      318.24      293.60      8.01 o
  10   3   4      234.59      221.61      7.23 o
  11   3   4      194.88      177.66      6.26 o
  12   3   4      132.89      141.78      5.73 o
  13   3   4      148.64      154.84      6.34 o
  14   3   4      107.04      108.90      5.65 o
   0   4   4     1156.35     1298.78     23.37 o
   1   4   4     1639.35     1713.22     17.38 o
   2   4   4     2117.93     2185.61     24.63 o
   3   4   4     3080.25     3089.50     31.24 o
   4   4   4      852.65      872.23     11.51 o
   5   4   4       20.17       16.95      1.02 o
   6   4   4       35.74       31.22      1.28 o
   7   4   4     1227.34     1190.73     15.35 o
   8   4   4      191.26      187.68      7.67 o
   9   4   4      361.53      353.76      9.01 o
  10   4   4      163.55      154.76     14.04 o
  11   4   4      266.82      266.75      7.94 o
  12   4   4       86.91       89.28      4.81 o
  13   4   4       36.51       33.57      4.97 o
  14   4   4        9.60        3.69      3.56 o
   0   5   4     1260.03     1191.91     31.75 o
   1   5   4       99.81      111.95      2.47 o
   2   5   4      859.90      829.59      9.12 o
   3   5   4       60.34       67.80      2.15 o
   4   5   4       69.61       73.34      1.96 o
   5   5   4       85.56       89.63      2.34 o
   6   5   4      289.48      302.27      4.98 o
   7   5   4      487.34      478.67      7.15 o
   8   5   4      350.37      338.26      5.43 o
   9   5   4      174.01      169.10      6.48 o
  10   5   4       26.88       24.95      2.82 o
  11   5   4       33.71       30.00      3.13 o
  12   5   4      107.31      106.23      5.27 o
  13   5   4        8.27        6.95      2.67 o
  14   5   4       64.55       61.92      4.57 o
   0   6   4       65.61       57.87      3.46 o
   1   6   4       89.18       87.30      2.06 o
   2   6   4      653.56      641.78      9.14 o
   3   6   4      826.49      851.83     10.43 o
   4   6   4      531.29      528.62      7.07 o
   5   6   4      924.02      895.15     12.57 o
   6   6   4      395.42      398.11      6.40 o
   7   6   4        3.83        3.14      1.75 o
   8   6   4       38.70       37.64      4.14 o
   9   6   4      240.89      235.55      5.40 o
  10   6   4       42.10       42.94      2.25 o
  11   6   4      204.08      202.19      4.67 o
  12   6   4        1.40        1.67      2.70 o
  13   6   4       15.18       12.02      2.97 o
   0   7   4     1074.55     1109.50     20.34 o
   1   7   4        3.70        4.31      1.48 o
   2   7   4      547.52      526.99      7.98 o
   3   7   4      366.68      359.10      5.93 o
   4   7   4      198.14      199.77      3.61 o
   5   7   4      520.47      518.89      9.42 o
   6   7   4      580.94      573.78     10.16 o
   7   7   4      496.63      463.55      8.74 o
   8   7   4      401.60      387.01      7.78 o
   9   7   4       80.12       82.73      3.46 o
  10   7   4       48.57       44.67      2.54 o
  11   7   4       35.39       40.91      3.29 o
  12   7   4      148.75      151.49      4.07 o
  13   7   4       28.49       28.30      3.66 o
   0   8   4      230.07      223.37      5.54 o
   1   8   4       99.49       95.21      3.14 o
   2   8   4      911.01      884.08     14.31 o
   3   8   4      226.19      215.57      5.04 o
   4   8   4      209.66      204.79      5.01 o
   5   8   4      210.08      200.19      5.02 o
   6   8   4      272.74      268.40     12.43 o
   7   8   4       10.58       10.42      1.70 o
   8   8   4        0.37       -0.05      1.54 o
   9   8   4      154.77      161.40      4.79 o
  10   8   4        2.49        1.75      2.45 o
  11   8   4      103.30      105.39      3.88 o
  12   8   4        0.93        2.34      1.56 o
   0   9   4      204.64      197.45      5.15 o
   1   9   4      194.42      185.12      4.54 o
   2   9   4       27.96       27.62      2.00 o
   3   9   4       41.92       45.42      2.47 o
   4   9   4        0.27       -0.87      1.33 o
   5   9   4       63.07       64.06      3.02 o
   6   9   4       40.07       36.66      2.44 o
   7   9   4       79.30       81.04      3.44 o
   8   9   4       40.94       41.96      3.24 o
   9   9   4       53.10       62.08      3.23 o
  10   9   4        3.30        3.09      1.87 o
  11   9   4      169.37      189.13      5.49 o
   0  10   4       67.28       61.86      2.91 o
   1  10   4        8.07        8.29      1.59 o
   2  10   4      447.87      431.86      8.50 o
   3  10   4       18.49       15.42      2.12 o
   4  10   4       70.13       61.67      3.29 o
   5  10   4       24.33       22.63      2.22 o
   6  10   4      339.93      331.31      7.47 o
   7  10   4        4.02        0.03      1.64 o
   8  10   4       10.16        8.36      2.06 o
   9  10   4       63.34       69.72      3.55 o
  10  10   4        1.27        2.97      1.96 o
   0  11   4       90.66       85.62      5.18 o
   1  11   4       10.87        9.30      1.70 o
   2  11   4      118.81      113.95      5.52 o
   3  11   4       95.62      104.17      3.87 o
   4  11   4        2.32        2.41      1.75 o
   5  11   4      151.07      156.26      4.94 o
   6  11   4       37.02       40.84      2.90 o
   7  11   4       18.71       24.60      2.52 o
   8  11   4       38.49       39.87      3.02 o
   9  11   4       32.68       39.72      3.07 o
   0  12   4        5.63        6.68      1.74 o
   1  12   4       19.81       19.98      2.17 o
   2  12   4       95.11      100.52      3.91 o
   3  12   4       16.98       19.78      2.63 o
   4  12   4        1.55        2.68      1.87 o
   5  12   4       53.57       54.05      3.31 o
   6  12   4       31.53       27.92      2.76 o
   7  12   4       11.01       11.38      2.37 o
   0  13   4      363.47      373.63     15.55 o
   1  13   4       66.03       71.62      4.04 o
   2  13   4      132.98      146.09      4.76 o
   3  13   4       65.33       66.85      3.59 o
   4  13   4       31.31       37.19      2.99 o
   5  13   4        4.85        5.16      2.06 o
   2   0   5      471.36      522.35      9.93 o
   4   0   5      567.61      606.43     11.99 o
   6   0   5      252.09      262.19      9.29 o
   8   0   5      112.32      104.10      6.05 o
  10   0   5       79.45       84.23      6.05 o
  12   0   5      124.76      137.57      7.99 o
  14   0   5       65.67       75.59      7.13 o
   1   1   5      149.27      142.88      2.16 o
   2   1   5      467.28      488.47      7.69 o
   3   1   5      255.58      266.69      5.54 o
   4   1   5      311.17      334.34      5.21 o
   5   1   5       66.38       78.85      2.59 o
   6   1   5      118.75      129.66     12.31 o
   7   1   5      294.13      282.69      7.25 o
   8   1   5      180.74      179.47      5.65 o
   9   1   5      171.03      163.90      5.57 o
  10   1   5        0.46       -1.60      1.60 o
  11   1   5       33.46       31.91      3.13 o
  12   1   5        0.73       -1.30      1.99 o
  13   1   5      131.55      130.85      6.05 o
  14   1   5       36.27       37.44      3.82 o
   1   2   5      333.01      370.47      4.91 o
   2   2   5      219.44      238.90      3.66 o
   3   2   5      960.69      964.48     12.47 o
   4   2   5      613.84      660.52      9.18 o
   5   2   5      212.25      228.80      4.25 o
   6   2   5       30.50       28.59      2.46 o
   7   2   5      237.22      231.39      6.41 o
   8   2   5      304.98      290.89      7.71 o
   9   2   5      282.11      264.64      7.48 o
  10   2   5       92.04       77.14      4.12 o
  11   2   5        1.99        1.49      2.81 o
  12   2   5       22.37       24.94      2.97 o
  13   2   5       49.29       52.05      3.97 o
  14   2   5      104.45      115.98      5.80 o
   1   3   5      137.33      127.17      2.56 o
   2   3   5      675.46      717.06      7.62 o
   3   3   5      228.47      252.11      7.70 o
   4   3   5     1494.14     1581.95     23.63 o
   5   3   5      198.26      204.92      5.49 o
   6   3   5      875.46      822.30     16.34 o
   7   3   5      110.37      108.29      4.35 o
   8   3   5      378.42      350.50      8.86 o
   9   3   5       32.98       31.35      3.13 o
  10   3   5       27.78       26.21      4.00 o
  11   3   5        9.14        6.49      3.02 o
  12   3   5       45.63       43.02      4.32 o
  13   3   5      169.32      163.69      6.64 o
  14   3   5       22.93       26.23      3.43 o
   1   4   5      199.40      195.26      4.86 o
   2   4   5      917.84      950.88      9.99 o
   3   4   5      405.33      395.41      4.73 o
   4   4   5      905.67      901.87     15.78 o
   5   4   5      343.71      349.31      8.17 o
   6   4   5      566.44      534.10     11.66 o
   7   4   5      150.21      139.56      7.23 o
   8   4   5      416.01      410.15      9.93 o
   9   4   5      345.11      326.12      8.70 o
  10   4   5       32.81       31.45      3.05 o
  11   4   5       29.08       26.25      3.05 o
  12   4   5       20.17       29.58      3.28 o
  13   4   5       52.56       46.57      4.04 o
  14   4   5       33.72       42.86      4.04 o
   1   5   5      177.00      183.63      3.52 o
   2   5   5      432.78      444.37     11.60 o
   3   5   5       88.48       82.96      2.11 o
   4   5   5       14.08       12.84      1.10 o
   5   5   5      170.69      166.61      3.21 o
   6   5   5      121.71      115.17      2.53 o
   7   5   5      739.63      728.40     11.74 o
   8   5   5      119.51      118.46      4.81 o
   9   5   5       69.20       63.39      3.89 o
  10   5   5       88.63       90.13      4.58 o
  11   5   5       37.47       38.47      4.43 o
  12   5   5       82.72       78.49      4.81 o
  13   5   5       74.50       72.50      5.29 o
   1   6   5      174.77      164.56      3.54 o
   2   6   5      136.39      135.81      3.72 o
   3   6   5      145.93      147.33      3.68 o
   4   6   5      163.73      177.47      3.55 o
   5   6   5      159.29      162.83      3.37 o
   6   6   5      152.34      144.51      3.15 o
   7   6   5      317.69      315.67      5.21 o
   8   6   5      114.75      109.91      2.54 o
   9   6   5       66.17       67.57      4.12 o
  10   6   5       52.23       48.39      3.59 o
  11   6   5       90.79       86.88      8.85 o
  12   6   5       10.37       11.50      2.75 o
  13   6   5       20.81       21.06      3.36 o
   1   7   5      366.13      353.66      8.55 o
   2   7   5       47.79       47.86      2.22 o
   3   7   5       13.04        9.79      1.43 o
   4   7   5       60.74       55.89      2.55 o
   5   7   5      133.80      134.55      6.57 o
   6   7   5       87.03       93.45      3.55 o
   7   7   5      107.03      105.11      3.46 o
   8   7   5      212.23      225.67      5.21 o
   9   7   5       38.99       38.23      2.25 o
  10   7   5       68.90       70.07      2.48 o
  11   7   5       18.03       21.09      3.05 o
  12   7   5       86.89       93.25      5.34 o
   1   8   5      308.47      303.55      5.73 o
   2   8   5      106.33       90.20      3.58 o
   3   8   5      138.11      127.69      3.65 o
   4   8   5       73.64       70.68      3.85 o
   5   8   5       71.52       70.33      3.38 o
   6   8   5       93.37       85.73      3.34 o
   7   8   5        6.64        7.58      1.64 o
   8   8   5      108.98      118.68      3.97 o
   9   8   5       24.87       20.36      3.47 o
  10   8   5       32.06       39.19      2.49 o
  11   8   5       31.10       31.87      3.67 o
   1   9   5      120.31      124.84      3.18 o
   2   9   5       16.41       14.44      1.59 o
   3   9   5       44.32       44.02      2.38 o
   4   9   5       18.49       19.17      1.95 o
   5   9   5       87.59       83.90      4.20 o
   6   9   5       89.88       93.28      3.51 o
   7   9   5       31.28       36.29      2.47 o
   8   9   5       82.12       89.80      3.67 o
   9   9   5       23.10       27.33      3.44 o
  10   9   5       94.02      104.07      6.05 o
  11   9   5        7.91        7.82      1.73 o
   1  10   5       80.59       68.60      2.44 o
   2  10   5      153.32      155.59      4.27 o
   3  10   5       48.81       44.18      2.88 o
   4  10   5        0.17        1.38      1.49 o
   5  10   5       13.21       14.73      1.99 o
   6  10   5       17.90       17.52      2.07 o
   7  10   5       15.43       13.50      2.83 o
   8  10   5      169.11      182.41      5.73 o
   9  10   5       18.31       18.99      3.76 o
  10  10   5       30.83       32.85      3.82 o
   1  11   5       61.69       76.58      4.50 o
   2  11   5       47.00       51.10      2.64 o
   3  11   5       44.45       47.84      2.76 o
   4  11   5       16.27       13.78      2.03 o
   5  11   5        9.20        9.36      1.96 o
   6  11   5        2.76        2.30      1.82 o
   7  11   5        5.22        5.79      3.76 o
   8  11   5       32.80       33.64      2.83 o
   1  12   5       34.53       34.98      6.16 o
   2  12   5        9.39        8.29      1.79 o
   3  12   5       22.38       21.98      2.28 o
   4  12   5       11.91       12.98      2.44 o
   5  12   5        7.22        6.38      1.96 o
   6  12   5        2.61        2.37      1.93 o
   1  13   5       46.12       50.57      4.35 o
   2  13   5       19.17       17.68      1.92 o
   3  13   5       40.63       44.79      2.85 o
   4  13   5       16.83       23.65      2.57 o
   2   0   6     1056.40     1051.45     18.78 o
   4   0   6      372.87      402.79      8.63 o
   6   0   6      355.13      365.49     10.47 o
   8   0   6      433.59      387.88     13.39 o
  10   0   6       55.87       53.13      4.97 o
  12   0   6       94.26      100.64      7.34 o
  14   0   6       21.00       21.60      4.75 o
   1   1   6      491.17      507.95      9.47 o
   2   1   6      133.17      127.98      2.56 o
   3   1   6       42.91       42.83      2.27 o
   4   1   6      165.79      143.89     36.08 o
   5   1   6      646.43      637.07      9.12 o
   6   1   6      181.16      190.92      9.48 o
   7   1   6      445.35      440.90     10.00 o
   8   1   6       56.09       53.67      4.86 o
   9   1   6      774.84      712.08     15.27 o
  10   1   6       59.33       59.62      3.89 o
  11   1   6      183.59      169.33      6.26 o
  12   1   6        6.77        4.54      2.33 o
  13   1   6      104.41      106.60      8.75 o
  14   1   6       18.73       23.98      3.43 o
   0   2   6     1039.24     1097.72     19.17 o
   1   2   6      310.56      336.73      6.79 o
   2   2   6      966.23      960.71     22.05 o
   3   2   6      244.36      258.57      4.20 o
   4   2   6      164.53      156.86      3.95 o
   5   2   6       64.23       64.68      2.34 o
   6   2   6       64.74       56.06      2.63 o
   7   2   6      157.19      144.20      4.89 o
   8   2   6       18.20       15.97      2.21 o
   9   2   6        8.83        6.91      2.14 o
  10   2   6       28.97       29.82      3.24 o
  11   2   6      114.82      106.56      5.04 o
  12   2   6       75.32       82.11      4.73 o
  13   2   6       29.99       39.64      3.74 o
  14   2   6       43.98       52.50      4.35 o
   0   3   6      278.81      280.98      5.96 o
   1   3   6       99.16      102.36      3.21 o
   2   3   6      359.17      348.74      4.93 o
   3   3   6      246.20      260.86      5.03 o
   4   3   6      210.54      222.23      6.33 o
   5   3   6        0.61        1.81      1.07 o
   6   3   6      367.76      357.13      8.55 o
   7   3   6       23.43       24.99      2.44 o
   8   3   6       87.28       82.01      4.21 o
   9   3   6      118.86      113.26     10.58 o
  10   3   6       66.93       67.97      4.75 o
  11   3   6       44.14       40.73      3.36 o
  12   3   6       99.74       94.58      6.05 o
  13   3   6       46.05       53.87      4.20 o
   0   4   6       31.20       31.86      1.99 o
   1   4   6      209.80      222.21      3.77 o
   2   4   6       63.39       62.79      1.60 o
   3   4   6      514.91      516.46      5.80 o
   4   4   6      272.04      277.39      5.74 o
   5   4   6       31.84       32.31      2.92 o
   6   4   6      699.10      696.52     25.48 o
   7   4   6      451.01      445.73     17.71 o
   8   4   6      189.53      186.91      6.10 o
   9   4   6       49.78       47.21      3.35 o
  10   4   6        0.67       -0.65      1.83 o
  11   4   6      217.41      220.82      7.41 o
  12   4   6        7.19        6.03      2.58 o
  13   4   6       34.11       34.57      3.74 o
   0   5   6      412.66      414.88     12.96 o
   1   5   6       23.04       28.59      1.44 o
   2   5   6      856.06      847.79     11.40 o
   3   5   6       23.37       22.23      1.19 o
   4   5   6      800.71      813.69     10.70 o
   5   5   6     1607.52     1573.42     29.01 o
   6   5   6      279.33      258.53      7.00 o
   7   5   6      201.47      193.04      7.45 o
   8   5   6       50.39       54.91      5.18 o
   9   5   6       70.25       62.74      3.82 o
  10   5   6       54.86       59.33      7.13 o
  11   5   6       10.07       11.77      2.67 o
  12   5   6       55.28       68.70      5.08 o
  13   5   6       10.72        6.94      5.18 o
   0   6   6      186.08      177.49      5.11 o
   1   6   6       82.52       83.87      3.43 o
   2   6   6       71.09       64.87      2.52 o
   3   6   6      920.37      881.46     10.44 o
   4   6   6      252.38      248.38      3.89 o
   5   6   6      865.26      844.14     11.52 o
   6   6   6      696.50      704.80      9.67 o
   7   6   6      671.93      677.79     14.66 o
   8   6   6       23.25       24.34      2.74 o
   9   6   6      122.02      123.41      5.25 o
  10   6   6       25.32       30.11      3.21 o
  11   6   6      105.30      109.37     10.58 o
  12   6   6        2.53        1.22      2.59 o
   0   7   6      304.25      291.56     10.37 o
   1   7   6       73.94       69.33      3.41 o
   2   7   6      358.77      352.14      8.85 o
   3   7   6        7.31        6.01      1.10 o
   4   7   6      170.73      171.69      4.23 o
   5   7   6       34.28       33.26      2.44 o
   6   7   6      236.92      226.64      6.03 o
   7   7   6       62.35       61.88      3.03 o
   8   7   6       62.12       63.45      3.89 o
   9   7   6       21.05       23.93      2.97 o
  10   7   6       24.01       28.19      3.28 o
  11   7   6       22.13       27.21      3.43 o
  12   7   6       12.65       13.50      2.90 o
   0   8   6      472.33      460.88     15.33 o
   1   8   6       12.86       10.85      2.06 o
   2   8   6      120.04      119.25      4.73 o
   3   8   6      275.19      267.42      4.72 o
   4   8   6      145.36      141.29      3.89 o
   5   8   6        0.51       -0.28      1.28 o
   6   8   6       16.05       14.04      1.73 o
   7   8   6       46.07       45.23      2.50 o
   8   8   6       11.03        8.87      1.50 o
   9   8   6       23.91       23.32      3.11 o
  10   8   6       12.44       14.11      3.13 o
  11   8   6      124.49      137.07      6.41 o
   0   9   6      449.14      393.71     14.25 o
   1   9   6       44.58       33.61      2.95 o
   2   9   6       40.22       35.86      2.95 o
   3   9   6      112.51      115.55      3.46 o
   4   9   6       21.60       20.44      1.84 o
   5   9   6       37.72       42.97      2.50 o
   6   9   6        5.37        5.68      1.64 o
   7   9   6       65.07       73.47      3.23 o
   8   9   6       31.97       29.62      2.26 o
   9   9   6       14.64       17.49      2.19 o
  10   9   6        2.47        0.32      2.52 o
   0  10   6      190.86      178.39      9.07 o
   1  10   6       30.73       30.64      3.04 o
   2  10   6       90.89       93.17      4.73 o
   3  10   6        1.77        2.24      1.41 o
   4  10   6      103.70      102.38      4.23 o
   5  10   6        2.86        3.58      2.06 o
   6  10   6       12.93       15.56      2.00 o
   7  10   6        5.72        4.43      1.77 o
   8  10   6       13.94       14.35      2.05 o
   9  10   6       11.60       11.28      2.08 o
   0  11   6       33.21       32.18      4.75 o
   1  11   6        4.88        4.59      2.36 o
   2  11   6       40.36       39.24      3.59 o
   3  11   6       46.40       48.98      2.56 o
   4  11   6      184.83      202.10      5.34 o
   5  11   6       43.36       46.32      2.88 o
   6  11   6        4.72        6.97      2.00 o
   7  11   6       29.64       37.20      2.76 o
   0  12   6       93.47       99.78      7.77 o
   1  12   6       12.09       12.36      2.97 o
   2  12   6       11.02       11.79      2.90 o
   3  12   6       44.65       40.64      2.16 o
   4  12   6       63.70       76.06      4.90 o
   5  12   6       14.05       16.29      2.22 o
   2   0   7      160.66      160.14      3.67 o
   4   0   7      511.54      525.02     10.77 o
   6   0   7       25.74       29.16      3.46 o
   8   0   7     1158.49     1073.58     30.02 o
  10   0   7       19.55       34.99      4.32 o
  12   0   7       15.84       16.85      4.10 o
   1   1   7      144.50      127.10      2.90 o
   2   1   7      400.82      411.58      5.55 o
   3   1   7      958.19      982.33     12.69 o
   4   1   7       56.79       55.18      2.16 o
   5   1   7       36.74       34.04      2.29 o
   6   1   7       10.56       15.24      1.90 o
   7   1   7      146.18      146.75      6.48 o
   8   1   7       37.18       35.61      7.99 o
   9   1   7       11.25       14.37      2.44 o
  10   1   7       18.38       18.82      2.60 o
  11   1   7       16.64       17.11      2.75 o
  12   1   7        7.04        4.50      2.52 o
  13   1   7       41.46       44.36      4.32 o
   1   2   7       83.77       74.19      2.44 o
   2   2   7       53.85       52.28      2.44 o
   3   2   7      246.94      232.49      5.30 o
   4   2   7      277.23      281.76      4.74 o
   5   2   7       73.90       74.10      3.35 o
   6   2   7      131.74      125.83      4.50 o
   7   2   7       15.89       15.83      2.14 o
   8   2   7      238.84      222.30      9.39 o
   9   2   7       51.48       43.71      3.28 o
  10   2   7       27.61       36.59      3.21 o
  11   2   7       48.29       45.72      3.67 o
  12   2   7       67.84       75.65      7.56 o
  13   2   7      142.78      142.47      6.49 o
   1   3   7       51.35       55.75      4.43 o
   2   3   7      531.31      553.54     11.07 o
   3   3   7        1.36        1.24      0.80 o
   4   3   7       13.12       10.93      1.34 o
   5   3   7      121.80      123.56      3.44 o
   6   3   7       39.47       39.46      2.67 o
   7   3   7       98.59      101.34      6.16 o
   8   3   7      136.36      120.20      4.81 o
   9   3   7      107.73      101.69      4.66 o
  10   3   7      131.30      131.13      8.96 o
  11   3   7       30.37       31.25      4.97 o
  12   3   7        9.34        5.40      2.60 o
  13   3   7        8.61        8.42      2.90 o
   1   4   7       45.73       47.00      1.56 o
   2   4   7      163.10      171.34      8.64 o
   3   4   7      375.27      368.74      6.14 o
   4   4   7      661.28      653.64     10.63 o
   5   4   7      339.06      323.60      7.70 o
   6   4   7      192.25      202.28      5.93 o
   7   4   7        0.22       -0.28      3.46 o
   8   4   7       45.74       42.09      5.51 o
   9   4   7       44.80       39.85      3.28 o
  10   4   7        0.29       -2.06      2.06 o
  11   4   7       22.07       25.56      3.13 o
  12   4   7       50.69       55.99      4.28 o
   1   5   7       18.41       15.87      1.32 o
   2   5   7       50.51       47.50      3.41 o
   3   5   7      126.04      112.97      2.09 o
   4   5   7       75.97       82.27      2.61 o
   5   5   7       50.57       47.69      6.59 o
   6   5   7      438.20      441.43     10.15 o
   7   5   7      235.20      208.59      6.33 o
   8   5   7      168.05      161.89      5.80 o
   9   5   7       44.84       47.15      3.43 o
  10   5   7      168.70      181.38      6.64 o
  11   5   7       10.63       16.94      2.97 o
  12   5   7       29.67       39.96      4.54 o
   1   6   7      300.14      278.65      6.94 o
   2   6   7       30.79       27.58      1.60 o
   3   6   7       29.82       33.41      1.87 o
   4   6   7      121.59      121.02      2.61 o
   5   6   7      404.44      378.74      8.98 o
   6   6   7       84.66       80.94      3.94 o
   7   6   7      150.49      137.57      5.17 o
   8   6   7       81.08       77.35      4.09 o
   9   6   7        6.34        4.54      3.13 o
  10   6   7        1.53        1.41      2.21 o
  11   6   7       38.01       40.02      3.72 o
   1   7   7       37.79       35.42      2.52 o
   2   7   7        6.16        4.30      1.66 o
   3   7   7       53.75       53.93      3.06 o
   4   7   7       21.46       21.50      1.85 o
   5   7   7        7.10        7.09      2.30 o
   6   7   7      429.53      421.35     10.09 o
   7   7   7       51.71       45.87      3.67 o
   8   7   7       10.08        6.93      2.18 o
   9   7   7       26.74       29.75      3.11 o
  10   7   7       35.54       36.14      4.43 o
  11   7   7       47.53       51.34      4.11 o
   1   8   7      186.78      173.08      5.73 o
   2   8   7        7.61        8.09      1.97 o
   3   8   7        1.78        1.10      1.66 o
   4   8   7       32.83       30.42      1.83 o
   5   8   7       66.74       72.09      2.80 o
   6   8   7       43.52       51.91      3.09 o
   7   8   7        4.88        2.82      1.48 o
   8   8   7       72.29       73.86      4.20 o
   9   8   7        5.46        6.52      2.43 o
  10   8   7        1.75       -1.19      2.36 o
   1   9   7      117.10      118.19      4.95 o
   2   9   7        2.30        2.54      2.16 o
   3   9   7       59.61       69.72      3.87 o
   4   9   7       17.87       19.43      1.93 o
   5   9   7       13.98       12.93      1.66 o
   6   9   7       24.42       23.04      1.92 o
   7   9   7       46.25       53.16      2.84 o
   8   9   7        6.88        6.30      1.13 o
   9   9   7       46.21       45.29      4.86 o
   1  10   7       51.74       50.24      3.66 o
   2  10   7        7.20       12.19      2.43 o
   3  10   7       35.99       36.70      3.20 o
   4  10   7       18.43       20.84      1.76 o
   5  10   7        5.15        5.20      1.99 o
   6  10   7       78.02       80.36      3.34 o
   7  10   7       10.40       10.75      1.81 o
   1  11   7        8.17        3.73      2.28 o
   2  11   7       42.61       43.33      3.66 o
   3  11   7       35.95       37.91      3.63 o
   4  11   7        5.38        9.45      2.54 o
   5  11   7       11.34       10.81      2.19 o
   6  11   7       18.44       24.23      2.50 o
   1  12   7       34.48       38.54      3.67 o
   2  12   7        0.47       -1.63      2.28 o
   3  12   7       25.17       28.11      5.72 o
   4   0   8      408.60      413.10      8.70 o
   6   0   8       88.10       75.16      4.97 o
   8   0   8       13.86       11.88      3.24 o
  10   0   8       63.61       72.13      6.05 o
  12   0   8       60.31       68.46      6.48 o
   2   1   8       13.67       14.71      1.22 o
   3   1   8       20.89       19.05      1.02 o
   4   1   8      147.34      147.82      3.02 o
   5   1   8        6.76        9.13      3.46 o
   6   1   8        4.35        1.08      1.53 o
   7   1   8       49.38       45.70      2.97 o
   8   1   8       22.16       20.08      2.44 o
   9   1   8      258.05      229.60      7.09 o
  10   1   8        1.02        1.13      2.21 o
  11   1   8       49.31       46.51      3.74 o
  12   1   8       19.75       18.64      3.21 o
   1   2   8        3.09        1.40      0.76 o
   2   2   8      172.71      178.25      4.43 o
   3   2   8      318.50      306.22      5.30 o
   4   2   8       55.47       56.14      2.11 o
   5   2   8      166.41      156.34      6.80 o
   6   2   8       15.35       12.79      1.90 o
   7   2   8      236.04      234.58      9.18 o
   8   2   8       15.45       18.05      4.86 o
   9   2   8       45.91       46.72      3.51 o
  10   2   8       14.52       15.00      2.60 o
  11   2   8       75.02       76.02      4.73 o
  12   2   8       41.32       44.19      3.97 o
   0   3   8     1048.04     1042.48     26.13 o
   1   3   8       92.90       94.55      2.90 o
   2   3   8        6.52        8.62      1.44 o
   3   3   8      330.70      323.95     10.37 o
   4   3   8      944.66      931.07     14.05 o
   5   3   8        6.20        4.86      1.62 o
   6   3   8      110.08      104.46      4.11 o
   7   3   8       88.09       86.94      3.94 o
   8   3   8      107.24      102.21      4.49 o
   9   3   8      225.84      234.89      9.07 o
  10   3   8      103.21      115.44      5.25 o
  11   3   8        6.43        3.44      2.52 o
  12   3   8       20.20       22.47      3.28 o
   0   4   8      124.02      125.59      3.36 o
   1   4   8       57.20       51.98      2.81 o
   2   4   8      159.91      163.70      6.70 o
   3   4   8        1.47        4.54      2.16 o
   4   4   8      125.51      126.93      2.98 o
   5   4   8      175.15      179.95      9.93 o
   6   4   8        5.49        5.53      1.76 o
   7   4   8      172.43      191.11      6.02 o
   8   4   8      112.00      109.27      4.73 o
   9   4   8       23.92       17.68      3.24 o
  10   4   8        6.52        7.58      2.36 o
  11   4   8       91.81       88.47      4.88 o
   0   5   8       14.62       15.31      1.60 o
   1   5   8       26.31       24.80      1.39 o
   2   5   8      119.49      116.62      5.83 o
   3   5   8       24.83       30.45      3.46 o
   4   5   8      446.06      461.65      7.61 o
   5   5   8       47.52       44.56      3.02 o
   6   5   8       16.71       19.43      2.23 o
   7   5   8      147.09      141.93      7.23 o
   8   5   8       46.14       42.69      3.20 o
   9   5   8       15.92       17.40      2.64 o
  10   5   8        4.11        3.21      2.28 o
  11   5   8       38.45       37.79      3.74 o
   0   6   8      191.78      181.41      7.34 o
   1   6   8      120.97      114.95      3.87 o
   2   6   8       37.21       32.58      1.72 o
   3   6   8      229.14      232.83      5.47 o
   4   6   8       49.00       48.59      4.54 o
   5   6   8      314.03      301.55     13.71 o
   6   6   8      104.96      108.15      8.42 o
   7   6   8        2.56        1.71      1.87 o
   8   6   8       35.40       34.04      6.48 o
   9   6   8       36.47       39.09      4.97 o
  10   6   8       20.50       22.63      3.04 o
   0   7   8       38.55       42.55      3.89 o
   1   7   8       46.70       46.41      2.89 o
   2   7   8      128.90      127.92      4.30 o
   3   7   8        1.60        2.03      1.47 o
   4   7   8       79.75       78.38      4.97 o
   5   7   8      243.88      235.53      6.17 o
   6   7   8      149.05      134.65      4.93 o
   7   7   8       24.40       17.16      2.54 o
   8   7   8       77.16       72.85      4.18 o
   9   7   8       56.75       67.38      4.18 o
  10   7   8        0.43        1.82      2.33 o
   0   8   8      192.41      190.92      8.21 o
   1   8   8       56.53       49.98      3.89 o
   2   8   8       17.13       17.49      4.75 o
   3   8   8       37.33       35.19      2.59 o
   4   8   8       61.58       60.13      6.70 o
   5   8   8      350.32      358.18      6.45 o
   6   8   8      110.92      120.53      4.62 o
   7   8   8       16.36       17.37      3.13 o
   8   8   8       56.82       56.58      3.89 o
   9   8   8       17.39       18.85      2.89 o
   0   9   8       19.54       13.39      3.24 o
   1   9   8       17.86       22.20      2.58 o
   2   9   8      101.03      102.63      4.55 o
   3   9   8       40.99       45.48      3.16 o
   4   9   8        3.03        2.29      1.80 o
   5   9   8       91.08      105.01      2.92 o
   6   9   8       42.26       41.62      1.94 o
   7   9   8       12.30       15.99      2.52 o
   8   9   8       10.67        8.42      3.02 o
   0  10   8       82.13       79.04      6.05 o
   1  10   8       68.07       69.18      4.20 o
   2  10   8       25.62       32.59      5.18 o
   3  10   8       11.49       13.57      2.54 o
   4  10   8       42.70       53.14      3.63 o
   5  10   8       40.33       52.05      4.21 o
   6  10   8       43.47       57.03      2.64 o
   0  11   8       45.79       60.04      5.83 o
   1  11   8        2.60        1.17      2.28 o
   2  11   8       14.01       14.74      2.64 o
   3  11   8        4.25        5.35      4.32 o
   4   0   9      355.91      355.59      7.41 o
   6   0   9      394.64      401.27     12.96 o
   8   0   9      103.54       96.97      6.26 o
  10   0   9       80.42       96.54      7.13 o
   3   1   9      147.84      146.03      3.82 o
   4   1   9        8.06        9.54      1.89 o
   5   1   9      127.06      132.02      4.20 o
   6   1   9       17.29       16.93      2.06 o
   7   1   9       11.79       11.87      2.06 o
   8   1   9       48.81       42.86      3.13 o
   9   1   9       25.12       20.00      2.67 o
  10   1   9       74.91       79.29      4.58 o
  11   1   9       55.33       50.55      3.97 o
   2   2   9       56.20       57.03      1.99 o
   3   2   9      256.76      249.49      5.80 o
   4   2   9       50.83       47.48      1.77 o
   5   2   9       38.45       39.00      2.43 o
   6   2   9      104.72      119.69      4.86 o
   7   2   9      117.11      113.37      4.42 o
   8   2   9       96.99       90.26      4.27 o
   9   2   9       24.12       25.78      3.02 o
  10   2   9       60.95       63.22      4.11 o
  11   2   9       10.50       13.59      3.89 o
   1   3   9      137.33      127.85      4.10 o
   2   3   9      102.75      105.74      3.21 o
   3   3   9       70.02       60.90      4.10 o
   4   3   9       17.84       17.93      2.81 o
   5   3   9       68.23       64.74      2.91 o
   6   3   9        4.76        5.03      1.71 o
   7   3   9       11.58       11.02      1.97 o
   8   3   9      118.60      126.88      4.95 o
   9   3   9       73.20       77.44      4.20 o
  10   3   9      125.82      140.80      5.88 o
  11   3   9        7.91        8.51      2.58 o
   1   4   9      163.70      158.42      3.97 o
   2   4   9       48.94       52.26      3.67 o
   3   4   9      135.81      127.42      6.05 o
   4   4   9        6.36        7.34      2.38 o
   5   4   9       24.59       23.84      1.92 o
   6   4   9      124.45      126.83      5.18 o
   7   4   9       23.05       22.09      2.81 o
   8   4   9       15.46       17.48      2.43 o
   9   4   9       37.43       38.91      3.26 o
  10   4   9       24.82       27.68      3.13 o
   1   5   9       47.98       50.10      3.67 o
   2   5   9       78.10       71.70      4.54 o
   3   5   9       58.83       53.99      4.32 o
   4   5   9       37.38       42.11      4.10 o
   5   5   9       48.35       50.72      2.42 o
   6   5   9       14.85       17.65      1.99 o
   7   5   9       36.28       41.34      3.02 o
   8   5   9       27.25       27.46      2.80 o
   9   5   9       45.47       52.39      3.72 o
  10   5   9       49.77       59.61      5.08 o
   1   6   9       56.85       55.94      2.54 o
   2   6   9      101.30      100.21      5.62 o
   3   6   9        9.05       10.37      2.81 o
   4   6   9       14.95       10.37      3.02 o
   5   6   9       77.89       70.84      5.40 o
   6   6   9        3.35        3.25      1.84 o
   7   6   9       81.60       79.01      5.29 o
   8   6   9       27.19       29.13      2.95 o
   9   6   9       10.88        8.67      2.49 o
   1   7   9       26.48       25.64      2.12 o
   2   7   9       48.03       44.57      2.48 o
   3   7   9      123.52      119.21      6.70 o
   4   7   9       55.04       57.45      4.97 o
   5   7   9       36.59       36.71      4.54 o
   6   7   9       80.89       75.03      5.72 o
   7   7   9       75.90       74.35      3.83 o
   8   7   9       32.91       28.31      3.13 o
   1   8   9       32.58       30.84      2.43 o
   2   8   9        0.19        2.41      1.55 o
   3   8   9       75.62       79.34      4.21 o
   4   8   9       77.27       73.43      6.05 o
   5   8   9       49.09       43.19      4.97 o
   6   8   9       28.28       28.57      3.56 o
   7   8   9       23.21       26.45      2.92 o
   1   9   9        8.02        4.41      1.90 o
   2   9   9       25.52       25.92      2.49 o
   3   9   9       27.36       33.89      5.62 o
   4   9   9       15.11       16.70      1.89 o
   5   9   9      131.21      154.20      8.85 o
   6   9   9       29.37       31.53      5.18 o
   1  10   9       14.71       14.09      3.78 o
   2  10   9       24.44       24.99      2.70 o
   3  10   9        1.96        4.22      1.96 o
   4   0  10       96.42       99.53      2.75 o
   6   0  10       14.31       17.06      2.81 o
   8   0  10       41.81       43.19      4.32 o
  10   0  10       51.03       50.10      5.18 o
   4   1  10       72.39       80.77      3.89 o
   5   1  10        7.57        8.81      1.50 o
   6   1  10       29.27       23.66      2.81 o
   7   1  10       26.96       28.27      3.78 o
   8   1  10       13.86       13.69      2.28 o
   9   1  10      161.60      162.75      7.13 o
  10   1  10        3.90        6.80      3.13 o
   3   2  10       36.99       36.32      2.27 o
   4   2  10      131.40      138.22      5.83 o
   5   2  10      118.10      118.18      3.47 o
   6   2  10       16.14       10.47      3.35 o
   7   2  10       35.83       37.48      2.64 o
   8   2  10       62.71       70.70      3.81 o
   9   2  10       98.57       98.68      4.64 o
  10   2  10        5.33       -0.06      2.18 o
   2   3  10      109.78      118.57      3.89 o
   3   3  10       68.78       72.13      3.89 o
   4   3  10      105.66      104.31      5.40 o
   5   3  10       12.65       14.69      2.81 o
   6   3  10       67.37       63.49     10.04 o
   7   3  10       57.92       54.75      3.22 o
   8   3  10       24.24       27.20      4.43 o
   9   3  10       15.96       12.07      2.43 o
   2   4  10       80.34       79.69      3.89 o
   3   4  10       19.97       21.38      2.81 o
   4   4  10        5.42        4.32      2.38 o
   5   4  10       79.76       77.75      5.18 o
   6   4  10       22.34       23.22      1.86 o
   7   4  10       26.98       30.71      2.54 o
   8   4  10       17.11       21.90      2.54 o
   9   4  10        8.25       11.99      2.49 o
   1   5  10       59.03       60.90      3.46 o
   2   5  10        1.98        3.67      1.94 o
   3   5  10       14.14       14.47      2.59 o
   4   5  10      149.27      149.02      7.13 o
   5   5  10        0.22       -0.86      2.59 o
   6   5  10       46.17       50.97      4.75 o
   7   5  10       16.29       14.55      2.59 o
   8   5  10        7.23       11.12      2.23 o
   0   6  10      143.39      151.39      5.18 o
   1   6  10        6.65        7.99      2.16 o
   2   6  10       38.60       36.71      3.46 o
   3   6  10       14.28        8.85      2.81 o
   4   6  10       27.51       28.72      3.67 o
   5   6  10       53.57       60.47      5.40 o
   6   6  10       10.53       16.20      3.67 o
   7   6  10       20.62       24.99      2.19 o
   8   6  10        8.65        6.48      2.38 o
   0   7  10       79.93       82.50      4.54 o
   1   7  10       18.49       20.35      2.27 o
   2   7  10        5.67        5.83      2.59 o
   3   7  10        3.47        1.30      2.59 o
   4   7  10       55.30       53.13      4.97 o
   5   7  10       58.42       52.26      5.18 o
   6   7  10       31.28       19.65      4.10 o
   0   8  10       35.03       43.63      3.89 o
   1   8  10        4.88        4.75      1.55 o
   2   8  10       11.34        8.64      3.02 o
   3   8  10       35.91       35.63      4.10 o
   4   8  10      105.86      111.01      6.91 o
   5   8  10       63.69       66.09      6.05 o
   0   9  10        3.33        3.24      2.59 o
   1   9  10        6.51        9.42      3.24 o
   2   9  10       10.34       13.00      1.87 o
   3   9  10       28.32       39.09      4.75 o
   6   0  11        4.44        4.97      2.16 o
   8   0  11       25.61       20.30      3.46 o
   5   1  11       37.25       30.88      2.81 o
   6   1  11       36.67       40.43      2.28 o
   7   1  11       23.63       24.28      3.13 o
   8   1  11        4.22        4.03      1.94 o
   4   2  11       62.69       66.52      3.24 o
   5   2  11       28.22       30.24      3.02 o
   6   2  11       38.21       39.09      3.67 o
   7   2  11       65.05       68.50      3.32 o
   8   2  11        0.10       -1.66      1.66 o
   4   3  11       66.59       64.57      3.89 o
   5   3  11       29.08       30.45      3.24 o
   6   3  11       26.10       31.53      3.67 o
   7   3  11        9.12        8.73      1.64 o
   8   3  11        1.04        0.43      1.81 o
   3   4  11        2.28        1.94      1.51 o
   4   4  11       11.78       12.96      2.59 o
   5   4  11       16.23       13.82      3.02 o
   6   4  11       54.79       55.50      4.75 o
   7   4  11       74.21       74.73      5.83 o
   2   5  11       27.31       28.08      2.38 o
   3   5  11       51.48       49.46      3.67 o
   4   5  11       20.76       21.38      3.02 o
   5   5  11        7.68        4.97      2.59 o
   6   5  11       18.32       28.51      3.89 o
   2   6  11        5.61        6.26      1.94 o
   3   6  11       25.84       30.88      3.24 o
   4   6  11        3.87        6.05      2.81 o
   5   6  11       17.21       17.28      3.24 o
   1   7  11       24.95       27.00      2.59 o
   2   7  11       40.53       35.85      3.46 o
   3   7  11       11.24       13.61      3.02 o
   4   7  11       19.90       19.44      3.46 o
   6   1  12       14.07       17.49      1.94 o
   6   2  12        4.72        4.32      2.16 o
   5   3  12        7.90        9.72      2.16 o
 
